# Supplementary material for: Taxonomic identity best explains variation in body nutrient stoichiometry in a diverse marine animal community
Source: Sci Rep. 2020 Aug 13;10:13718. doi: 10.1038/s41598-020-67881-y (PMC7426267; doi:10.1038/s41598-020-67881-y)
Supplement: Supplementary file 1 — Supplementary file1 (XLS 197 kb) [file 41598_2020_67881_MOESM1_ESM.xls]

## Sheet: Data
sampleid	family	genus	species	descrip	FG	mass	v.i	bodyn	n15	bodyc	c13	bodyp
420_10	Serranidae	Epinephelus	striatus	nassau grouper	piscivore.invertivore	1739.9	v	10.1463	8.0604	42.4737	-14.1077	3.41581
676_09	Muraenidae	Gymnothorax	funebris	green moray	piscivore	1440	v	12.0833	8.41071	45.9258	-14.578	2.32095
7_11	Muraenidae	Gymnothorax	vicinus	purplemouth moray	piscivore	1059.9	v	10.6919	7.77533	49.1646	-11.9753	0.917758
490_10	Muraenidae	Gymnothorax	vicinus	purplemouth moray	piscivore	1026.5	v	11.859	8.889	43.1334	-10.8976	1.55193
6_11	Muraenidae	Gymnothorax	vicinus	purplemouth moray	piscivore	737	v	11.9369	8.587	47.9885	-11.742	1.96225
42_11	Muraenidae	Gymnothorax	miliaris	goldentail moray	piscivore	713.6	v	10.891	7.634	43.7393	-11.6	3.05081
655_10	Serranidae	Epinephelus	striatus	nassau grouper	piscivore.invertivore	669.3	v	10.8865	8.728	39.237	-10.9903	3.32863
150_10	Serranidae	Epinephelus	striatus	nassau grouper	piscivore.invertivore	643.3	v	11.1177	7.941	39.9691	-10.9291	3.76286
823_09	Serranidae	Epinephelus	striatus	nassau grouper	piscivore.invertivore	596.3	v	11.8254	8.536	37.7139	-10.9405	3.4948
638_10	Muraenidae	Gymnothorax	vicinus	purplemouth moray	piscivore	557.4	v	11.2296	8.389	45.2586	-11.8423	8.67259
891_08	Lutjanidae	Lutjanus	griseus	gray snapper	piscivore.invertivore	511.549	v	10.5017	9.617	37.8261	-13.321	3.6016
489_10	Muraenidae	Gymnothorax	saxicola	honeycomb moray	piscivore	509.1	v	11.2453	9.203	46.1741	-11.6418	1.89686
909_08	Lutjanidae	Lutjanus	griseus	gray snapper	piscivore.invertivore	485.493	v	10.8386	9.26235	41.7925	-11.6205	2.42982
765_09	Serranidae	Epinephelus	striatus	nassau grouper	piscivore.invertivore	427.1	v	8.77597	8.018	35.6973	-13.471	4.42057
910_08	Lutjanidae	Lutjanus	griseus	gray snapper	piscivore.invertivore	394.39	v	10.0517	8.666	42.4755	-12.408	2.66824
822_09	Lutjanidae	Lutjanus	synagris	lane snapper	piscivore.invertivore	391.7	v	11.011	8.405	40.7916	-11.5147	3.60398
705_09	Lutjanidae	Lutjanus	synagris	lane snapper	piscivore.invertivore	390.5	v	9.98454	7.70557	40.4267	-11.073	2.75341
731_09	Lutjanidae	Lutjanus	synagris	lane snapper	piscivore.invertivore	388.1	v	12.197	7.65	41.4624	-10.1727	2.68578
715_10	Panlinuridae	Panulirus	argus	spiny lobster	omnivore	358.871	i	12.8895	7.738	43.2146	-11.864	1.47
122_11	Serranidae	Epinephelus	striatus	nassau grouper	piscivore.invertivore	354.7	v	11.5068	7.833	39.4606	-11.03	3.81248
93_11	Muraenidae	Gymnothorax	miliaris	goldentail moray	piscivore	348	v	12.9165	7.909	45.8547	-11.582	1.48471
917_08	Lutjanidae	Lutjanus	griseus	gray snapper	piscivore.invertivore	347.152	v	10.7607	8.73	39.1809	-10.859	2.88897
701_09	Lutjanidae	Lutjanus	synagris	lane snapper	piscivore.invertivore	344.5	v	10.4928	7.82386	46.6995	-11.941	2.78926
57_11	Serranidae	Epinephelus	striatus	nassau grouper	piscivore.invertivore	343.4	v	11.2592	8.028	35.8202	-11.475	4.21534
10_11	Serranidae	Epinephelus	striatus	nassau grouper	piscivore.invertivore	330.7	v	12.7538	8.052	39.2024	-10.91	3.21696
340_10	Scaridae	Sparisoma	chrysopterum	redtail parrotfish	herbivore	321	v	11.292	4.118	40.2946	-14.126	3.27942
248_08	Lutjanidae	Lutjanus	griseus	gray snapper	piscivore.invertivore	319.106	v	11.5467	9.19614	41.8212	-10.643	2.80477
614_10	Holocentridae	Holocentrus	adscensionis	squirrelfish	macroinvertivore	285.5	v	7.62289	8.6335	50.0846	-13.9672	3.36206
941_08	Lutjanidae	Lutjanus	griseus	gray snapper	piscivore.invertivore	281.666	v	11.4059	8.823	39.8937	-9.912	3.58063
918_08	Lutjanidae	Lutjanus	griseus	gray snapper	piscivore.invertivore	267.532	v	11.272	8.284	38.2465	-10.19	3.27894
897_08	Lutjanidae	Lutjanus	griseus	gray snapper	piscivore.invertivore	264.072	v	11.0297	8.287	35.3896	-10.344	3.81342
940_08	Lutjanidae	Lutjanus	griseus	gray snapper	piscivore.invertivore	250.526	v	11.5282	10.5354	37.469	-11.007	2.97492
824_09	Serranidae	Epinephelus	striatus	nassau grouper	piscivore.invertivore	245.9	v	11.6122	8.444	37.3853	-11.165	3.82664
709_09	Lutjanidae	Lutjanus	synagris	lane snapper	piscivore.invertivore	236.4	v	11.0257	8.00486	43.6702	-10.973	3.43034
282_08	Lutjanidae	Lutjanus	griseus	gray snapper	piscivore.invertivore	234.24	v	10.7355	10.3959	34.3968	-11.426	4.47747
611_08	Lutjanidae	Lutjanus	griseus	gray snapper	piscivore.invertivore	231.068	v	11.1729	8.797	39.1956	-10.051	3.00527
789_09	Serranidae	Mycteroperca	bonaci	black grouper	piscivore.invertivore	230.9	v	10.9626	8.367	36.9499	-13.232	3.89868
407_10	Tetraodontidae	Sphoeroides	testudineus	checkered puffer	macroinvertivore	225.57	v	10.766	6.463	39.4764	-16.0134	3.31133
115_11	Haemulidae	Haemulon	parra	sailor's choice	macroinvertivore	217.3	v	12.3915	6.323	37.3526	-11.155	4.42715
522_10	Lutjanidae	Lutjanus	apodus	schoolmaster snapper	piscivore.invertivore	216.79	v	10.6235	7.519	34.1393	-18.4875	5.27855
567_10	Lutjanidae	Lutjanus	apodus	schoolmaster snapper	piscivore.invertivore	212.74	v	10.013	9.002	41.294	-14.5932	3.77149
883_08	Lutjanidae	Lutjanus	griseus	gray snapper	piscivore.invertivore	212.622	v	10.8046	8.404	39.5832	-12.01	3.64293
593_08	Lutjanidae	Lutjanus	griseus	gray snapper	piscivore.invertivore	209.645	v	11.4503	8.78329	36.6708	-9.592	3.95817
622_10	Holocentridae	Holocentrus	adscensionis	squirrelfish	macroinvertivore	207.06	v	8.91338	8.23686	47.0935	-14.4328	3.15022
760_10	Haemulidae	Haemulon	sciurus	blue stripped grunt	macroinvertivore	204	v	10.3848	7.262	38.8955	-11.5958	3.07875
589_10	Kyphosidae	Kyphosus	sectatrix	burmuda chub	herbivore	201.2	v	11.0879	5.5735	38.241	-12.7845	3.48481
404_10	Serranidae	Mycteroperca	bonaci	black grouper	piscivore.invertivore	200.76	v	9.40192	8.382	33.3606	-11.4257	3.30012
758_10	Serranidae	Epinephelus	morio	red grouper	piscivore.invertivore	196	v	10.8542	7.983	35.7897	-10.8275	3.48465
599_08	Lutjanidae	Lutjanus	griseus	gray snapper	piscivore.invertivore	195.164	v	11.8692	8.13821	37.5545	-9.131	3.49257
607_10	Balistidae	Balistes	capriscus	gray triggerfish	macroinvertivore	195.08	v	11.1165	6.151	36.8424	-15.284	3.61713
775_09	Serranidae	Epinephelus	striatus	nassau grouper	piscivore.invertivore	194.9	v	10.8271	8.13467	38.6318	-12.7363	4.17072
700_09	Lutjanidae	Lutjanus	synagris	lane snapper	piscivore.invertivore	194	v	11.3151	8.121	40.7751	-10.8399	3.35974
865_08	Lutjanidae	Lutjanus	griseus	gray snapper	piscivore.invertivore	192.348	v	10.7612	7.916	35.3402	-11.481	3.69488
96_10	Serranidae	Epinephelus	striatus	nassau grouper	piscivore.invertivore	190.75	v	10.8973	8.1	37.1454	-10.7934	3.85752
662_10	Holocentridae	Holocentrus	adscensionis	squirrelfish	macroinvertivore	190.48	v	12.2542	7.547	39.1583	-10.649	4.02845
821_09	Serranidae	Epinephelus	striatus	nassau grouper	piscivore.invertivore	190.4	v	11.2639	8.344	35.5364	-11.1047	4.47522
260_08	Lutjanidae	Lutjanus	griseus	gray snapper	piscivore.invertivore	186.797	v	10.8027	9.1565	36.2718	-11.017	3.78132
867_08	Lutjanidae	Lutjanus	griseus	gray snapper	piscivore.invertivore	186.797	v	12.0214	8.438	39.1596	-9.761	3.06457
797_09	Haemulidae	Haemulon	sciurus	blue stripped grunt	macroinvertivore	183.3	v	10.0824	7.517	43.2456	-13.4729	3.28908
759_10	Serranidae	Mycteroperca	venenosa	yellowfin grouper	piscivore.invertivore	179.6	v	12.257	8.848	42.1438	-12.5062	2.85737
615_10	Holocentridae	Holocentrus	adscensionis	squirrelfish	macroinvertivore	176.44	v	8.50084	8.6695	45.0347	-13.4887	3.76719
63_10	Serranidae	Epinephelus	striatus	nassau grouper	piscivore.invertivore	176.27	v	10.9085	7.9975	39.9658	-11.2526	3.83158
69_11	Tetraodontidae	Sphoeroides	testudineus	checkered puffer	macroinvertivore	176.2	v	10.6304	5.629	39.9298	-17.174	2.81447
605_08	Lutjanidae	Lutjanus	griseus	gray snapper	piscivore.invertivore	176.009	v	11.3729	9.95714	37.2052	-11.217	3.53138
259_08	Lutjanidae	Lutjanus	griseus	gray snapper	piscivore.invertivore	176.009	v	10.883	10.2467	37.5659	-11.084	3.59112
94_10	Lutjanidae	Lutjanus	apodus	schoolmaster snapper	piscivore.invertivore	170.39	v	10.5503	8.081	42.1144	-12.6945	3.35838
544_10	Serranidae	Mycteroperca	bonaci	black grouper	piscivore.invertivore	168.66	v	11.7745	8.81	42.1759	-13.0955	3.09821
378_10	Serranidae	Epinephelus	guttatus	red hind	piscivore.invertivore	168.3	v	9.48286	7.874	33.4976	-10.594	3.04551
857_08	Lutjanidae	Lutjanus	griseus	gray snapper	piscivore.invertivore	168.191	v	11.0432	7.993	37.7173	-11.744	3.47976
866_08	Lutjanidae	Lutjanus	griseus	gray snapper	piscivore.invertivore	168.191	v	10.887	8.437	37.8675	-12.368	3.4588
258_08	Lutjanidae	Lutjanus	griseus	gray snapper	piscivore.invertivore	168.191	v	10.0314	10.9119	38.4651	-11.546	3.30679
856_08	Lutjanidae	Lutjanus	griseus	gray snapper	piscivore.invertivore	165.636	v	9.2638	7.986	31.9569	-12.286	3.49812
616_09	Tetraodontidae	Sphoeroides	testudineus	checkered puffer	macroinvertivore	160.9	v	12.3183	5.723	43.6678	-17.9673	2.43096
356_09	Lutjanidae	Lutjanus	apodus	schoolmaster snapper	piscivore.invertivore	160.519	v	9.86358	8.709	31.2689	-14.4105	4.16589
704_09	Lutjanidae	Lutjanus	synagris	lane snapper	piscivore.invertivore	159.6	v	11.5757	7.24	38.3794	-9.61029	4.81896
615_09	Tetraodontidae	Sphoeroides	testudineus	checkered puffer	macroinvertivore	157.1	v	10.8666	5.95736	43.8229	-19.296	2.36058
874_08	Lutjanidae	Lutjanus	griseus	gray snapper	piscivore.invertivore	155.67	v	10.5631	8.414	37.1167	-12.478	3.7213
795_09	Lutjanidae	Lutjanus	synagris	lane snapper	piscivore.invertivore	154.6	v	11.2505	8.268	37.8412	-9.784	3.77132
504_10	Lutjanidae	Lutjanus	apodus	schoolmaster snapper	piscivore.invertivore	153.5	v	10.8778	7.968	39.1634	-12.5114	3.72378
871_08	Lutjanidae	Lutjanus	griseus	gray snapper	piscivore.invertivore	153.241	v	11.1249	10.107	35.6947	-10.879	3.89825
665_10	Scaridae	Sparisoma	chrysopterum	redtail parrotfish	herbivore	152.16	v	11.987	5.327	39.5952	-12.5323	3.11719
497_10	Tetraodontidae	Sphoeroides	testudineus	checkered puffer	macroinvertivore	151.5	v	13.3444	5.729	45.4348	-16.963	2.47362
9_11	Holocentridae	Holocentrus	adscensionis	squirrelfish	macroinvertivore	151.2	v	9.11903	8.117	42.86	-12.973	4.75661
43_11	Serranidae	Epinephelus	adscensionis	rock hind	piscivore.invertivore	148.3	v	10.9657	8.603	41.7553	-11.798	4.58668
361_09	Lutjanidae	Lutjanus	apodus	schoolmaster snapper	piscivore.invertivore	146.027	v	10.3045	8.3375	40.9836	-14.328	5.96163
350_10	Tetraodontidae	Sphoeroides	testudineus	checkered puffer	macroinvertivore	140.45	v	11.4177	6.268	41.4631	-18.111	2.6481
876_08	Lutjanidae	Lutjanus	griseus	gray snapper	piscivore.invertivore	139.185	v	10.7384	8.385	36.5972	-15.543	4.12613
777_09	Haemulidae	Haemulon	plumieri	white grunt	macroinvertivore	135.4	v	11.1638	7.502	37.389	-11.4327	4.05096
94_11	Balistidae	Balistes	vetula	queen triggerfish	macroinvertivore	134.7	v	9.76837	7.8385	43.0925	-12.6135	3.08774
794_09	Serranidae	Epinephelus	guttatus	red hind	piscivore.invertivore	134.5	v	11.0115	7.855	38.913	-11.5323	3.94913
583_10	Serranidae	Epinephelus	guttatus	red hind	piscivore.invertivore	132.02	v	10.4496	8.4015	37.4797	-12.1515	3.43847
433_10	Muraenidae	Gymnothorax	vicinus	purplemouth moray	piscivore	132	v	11.7117	7.109	42.8057	-11.9327	1.9849
295_08	Lutjanidae	Lutjanus	griseus	gray snapper	piscivore.invertivore	130.298	v	11.1503	10.3714	35.8399	-10.706	3.74582
546_10	Lutjanidae	Lutjanus	apodus	schoolmaster snapper	piscivore.invertivore	128.8	v	10.7271	8.674	41.3661	-13.4321	3.19521
666_10	Scaridae	Sparisoma	chrysopterum	redtail parrotfish	herbivore	128.01	v	12.3235	5.362	40.2279	-12.0653	2.67965
798_09	Haemulidae	Haemulon	sciurus	blue stripped grunt	macroinvertivore	127.2	v	11.4825	7.435	38.2992	-11.024	3.85061
244_08	Lutjanidae	Lutjanus	griseus	gray snapper	piscivore.invertivore	121.789	v	10.613	8.82136	34.424	-12.553	3.68118
796_09	Holocentridae	Holocentrus	adscensionis	squirrelfish	macroinvertivore	115.9	v	10.8368	7.9805	38.8866	-11.5525	4.10446
568_10	Lutjanidae	Lutjanus	apodus	schoolmaster snapper	piscivore.invertivore	113.48	v	11.8643	9.067	45.0156	-14.2857	3.60962
645_10	Holocentridae	Holocentrus	adscensionis	squirrelfish	macroinvertivore	110.2	v	9.1	8.11	40.43	-13.1	4.25402
884_08	Lutjanidae	Lutjanus	griseus	gray snapper	piscivore.invertivore	109.718	v	10.5368	8.038	35.8047	-11.657	3.76975
877_08	Lutjanidae	Lutjanus	griseus	gray snapper	piscivore.invertivore	107.785	v	10.5685	7.682	35.6655	-12.563	3.7856
771_09	Serranidae	Epinephelus	striatus	nassau grouper	piscivore.invertivore	106.9	v	12.3878	7.552	38.1109	-11.6217	3.55988
741_09	Haemulidae	Haemulon	plumieri	white grunt	macroinvertivore	106	v	9.20694	7.57345	43.5902	-12.913	3.32442
763_09	Scaridae	Nicholsina	usta	emerald parrotfish	herbivore	105.7	v	11.5008	4.566	35.9984	-12.6497	3.52454
386_10	Lutjanidae	Lutjanus	apodus	schoolmaster snapper	piscivore.invertivore	105.43	v	10.5269	6.938	37.7785	-13.971	4.15931
351_10	Tetraodontidae	Sphoeroides	testudineus	checkered puffer	macroinvertivore	105.12	v	11.73	5.85	44.78	-15.95	1.99246
664_10	Scaridae	Sparisoma	chrysopterum	redtail parrotfish	herbivore	105.08	v	12.207	4.735	39.9987	-12.8398	2.56607
864_08	Lutjanidae	Lutjanus	griseus	gray snapper	piscivore.invertivore	102.121	v	10.9051	8.03575	37.7589	-14.4035	3.45573
566_10	Lutjanidae	Lutjanus	apodus	schoolmaster snapper	piscivore.invertivore	97.83	v	10.55	8.53	36.82	-12.19	3.60021
646_10	Lutjanidae	Ocyurus	chrysurus	yellow tail snapper	piscivore.invertivore	97.73	v	11.16	7.33	41.35	-11.67	2.93475
70_10	Lutjanidae	Lutjanus	synagris	lane snapper	piscivore.invertivore	97.27	v	10.3568	6.737	36.3742	-9.28681	3.55437
858_08	Lutjanidae	Lutjanus	griseus	gray snapper	piscivore.invertivore	96.6545	v	10.5162	7.808	38.4942	-15.566	3.17592
113_11	Haemulidae	Haemulon	parra	sailor's choice	macroinvertivore	96	v	11.8977	6.049	37.0485	-11.766	4.69688
95_10	Serranidae	Mycteroperca	bonaci	black grouper	piscivore.invertivore	95.95	v	11.292	9.006	37.0657	-11.414	3.2767
81_10	Lutjanidae	Lutjanus	apodus	schoolmaster snapper	piscivore.invertivore	94.31	v	10.2672	8.249	36.5031	-11.8548	4.09728
703_09	Haemulidae	Haemulon	plumieri	white grunt	macroinvertivore	94.2	v	10.3572	7.271	40.7502	-12.5662	4.21066
388_10	Lutjanidae	Lutjanus	apodus	schoolmaster snapper	piscivore.invertivore	94.03	v	10.2252	7.817	34.368	-12.2221	4.30363
599_10	Carangidae	Caranx	latus	horseeye jack	piscivore	93.58	v	10.4642	6.8395	40.8216	-17.4225	2.1936
429_10	Belonidae	Tylosurus	crocodilus	houndfish	piscivore	92.83	v	10.0609	8.785	35.0733	-12.7336	4.1778
402_10	Scaridae	Sparisoma	chrysopterum	redband parrotfish	herbivore	88.24	v	12.04	4.243	39.5401	-13.0223	1.50755
900_08	Lutjanidae	Lutjanus	griseus	gray snapper	piscivore.invertivore	87.9735	v	10.7675	7.767	39.6906	-15.597	3.27527
369_09	Lutjanidae	Lutjanus	apodus	schoolmaster snapper	piscivore.invertivore	87.9294	v	11.1264	8.3265	35.2557	-11.9325	3.30716
349_10	Tetraodontidae	Sphoeroides	testudineus	checkered puffer	macroinvertivore	85.9	v	12.4443	6.365	44.6257	-15.543	2.06903
788_09	Labridae	Halichoeres	garnoti	yellowhead wrasse	macroinvertivore	85.4	v	11.4072	7.675	36.819	-10.454	4.48557
868_08	Lutjanidae	Lutjanus	griseus	gray snapper	piscivore.invertivore	84.6489	v	10.7456	8.198	35.4875	-14.058	4.04783
377_10	Serranidae	Epinephelus	striatus	nassau grouper	piscivore.invertivore	84.5	v	11.9799	7.692	38.9575	-13.4499	3.11202
697_10	Scaridae	Sparisoma	chrysopterum	redtail parrotfish	herbivore	84	v	12.3937	3.8735	40.4092	-11.224	2.57466
80_10	Lutjanidae	Lutjanus	apodus	schoolmaster snapper	piscivore.invertivore	82.75	v	9.64235	8.012	31.5705	-11.1211	7.11092
663_10	Holocentridae	Holocentrus	adscensionis	squirrelfish	macroinvertivore	82.05	v	10.666	8.449	37.6283	-12.4099	3.76613
138_10	Serranidae	Mycteroperca	bonaci	black grouper	piscivore.invertivore	79.89	v	11.0521	7.782	39.1261	-11.1226	3.09132
351_09	Lutjanidae	Lutjanus	apodus	schoolmaster snapper	piscivore.invertivore	79.7774	v	11.1086	8.7685	36.1506	-11.835	4.16476
75_10	Haemulidae	Haemulon	plumieri	white grunt	macroinvertivore	77.68	v	9.566	6.904	41.1114	-13.817	3.49957
362_09	Lutjanidae	Lutjanus	apodus	schoolmaster snapper	piscivore.invertivore	76.66	v	10.7397	7.727	37.7829	-12.66	3.84242
545_10	Lutjanidae	Lutjanus	apodus	schoolmaster snapper	piscivore.invertivore	76.63	v	11.5521	8.774	42.6274	-15.7593	4.27172
812_09	Labridae	Halichoeres	garnoti	yellowhead wrasse	macroinvertivore	75.4	v	11.4025	7.879	37.1986	-10.699	3.93286
290_08	Lutjanidae	Lutjanus	griseus	gray snapper	piscivore.invertivore	73.6595	v	10.8272	7.53471	35.0404	-11.619	4.04587
859_08	Lutjanidae	Lutjanus	griseus	gray snapper	piscivore.invertivore	73.6595	v	10.6873	7.599	39.1223	-14.888	2.9062
56_11	Lutjanidae	Ocyurus	chrysurus	yellow tail snapper	piscivore.invertivore	73.5	v	12.1298	7.583	39.804	-11.478	3.05901
98_10	Sparidae	Calamus	bajonado	jolthead porgy	piscivore.invertivore	72.58	v	11.062	6.3155	35.3261	-10.6175	4.02701
885_08	Lutjanidae	Lutjanus	griseus	gray snapper	piscivore.invertivore	72.1701	v	11.1742	8.38	36.3318	-13.85	3.66135
363_09	Lutjanidae	Lutjanus	apodus	schoolmaster snapper	piscivore.invertivore	70.6656	v	10.8949	8.208	35.3777	-12.5865	4.47865
71_10	Lutjanidae	Lutjanus	synagris	lane snapper	piscivore.invertivore	70.08	v	10.417	7.18	37.4098	-10.8971	3.56668
73_10	Lutjanidae	Lutjanus	synagris	lane snapper	piscivore.invertivore	68.95	v	11.319	7.033	37.7101	-9.83751	3.33244
702_09	Lutjanidae	Ocyurus	chrysurus	yellow tail snapper	piscivore.invertivore	68.1	v	11.5824	7.344	40.6776	-13.2481	2.96421
74_10	Lutjanidae	Lutjanus	synagris	lane snapper	piscivore.invertivore	68.05	v	10.923	6.994	38.0442	-10.8682	3.5255
72_10	Lutjanidae	Lutjanus	synagris	lane snapper	piscivore.invertivore	67.95	v	10.898	6.753	35.8584	-9.38817	4.35589
720_08	Lutjanidae	Lutjanus	griseus	gray snapper	piscivore.invertivore	66.409	v	11.1056	7.912	36.9529	-14.203	3.5854
54_11	Lutjanidae	Ocyurus	chrysurus	yellow tail snapper	piscivore.invertivore	66	v	8.13623	7.396	25.8279	-11.701	3.71908
62_10	Serranidae	Mycteroperca	bonaci	black grouper	piscivore.invertivore	65.96	v	11.404	9.17	38.5164	-12.4676	3.40191
114_11	Haemulidae	Haemulon	parra	sailor's choice	macroinvertivore	64.3	v	11.9558	5.771	35.416	-10.979	3.80939
776_09	Serranidae	Epinephelus	striatus	nassau grouper	piscivore.invertivore	63.6	v	11.8787	7.612	38.5281	-13.0147	3.80102
755_10	Lutjanidae	Ocyurus	chrysurus	yellow tail snapper	piscivore.invertivore	60.8	v	11.2622	7.513	39.7201	-12.6995	3.25808
617_09	Lutjanidae	Lutjanus	apodus	schoolmaster snapper	piscivore.invertivore	60.5	v	11.3207	7.002	37.5302	-12.775	3.39444
19_10	Gerreidae	Gerres	cinereus	yellowfin mojarra	omnivore	60.32	v	10.5096	7.3435	33.182	-17.2525	5.27878
825_09	Lutjanidae	Ocyurus	chrysurus	yellow tail snapper	piscivore.invertivore	59.5	v	11.7286	7.4815	39.2834	-11.8578	3.364
565_10	Lutjanidae	Lutjanus	apodus	schoolmaster snapper	piscivore.invertivore	59.18	v	9.94688	8.841	34.6953	-13.9065	4.17499
669_10	Chaetodontidae	Chaetodon	ocellatus	spotfin butterflyfish	microinvertivore	58.6	v	8.06262	8.19133	47.7164	-14.471	3.10168
742_09	Holocentridae	Holocentrus	adscensionis	squirrelfish	macroinvertivore	57.7	v	11.6513	8.18971	37.3063	-10.802	5.33669
581_10	Acanthuridae	Acanthurus	chirurgus	doctorfish	herbivore	57.12	v	12.0858	7.687	38.7959	-13.724	3.51634
371_09	Lutjanidae	Lutjanus	apodus	schoolmaster snapper	piscivore.invertivore	57.0363	v	10.8341	8.301	37.2658	-12.041	4.41059
521_10	Lutjanidae	Lutjanus	apodus	schoolmaster snapper	piscivore.invertivore	56.83	v	10.0822	8.716	34.7854	-13.507	4.22632
585_10	Serranidae	Epinephelus	striatus	nassau grouper	piscivore.invertivore	56.83	v	10.6269	7.907	34.2987	-10.417	3.96855
104_11	Haemulidae	Haemulon	parra	sailor's choice	macroinvertivore	56.8	v	12.4844	5.979	37.7895	-11.258	3.23973
740_09	Haemulidae	Haemulon	plumieri	white grunt	macroinvertivore	56.8	v	11.2209	8.49186	42.9899	-12.558	3.77667
818_09	Lutjanidae	Ocyurus	chrysurus	yellow tail snapper	piscivore.invertivore	56.6	v	11.7779	7.36667	38.5089	-13.4401	3.62387
370_10	Lutjanidae	Ocyurus	chrysurus	yellow tail snapper	piscivore.invertivore	56.48	v	13.1656	7.163	46.2934	-10.2354	3.7896
491_10	Belonidae	Tylosurus	crocodilus	houndfish	piscivore	56.3	v	11.21	7.69	38.02	-15.41	3.90307
757_10	Lutjanidae	Ocyurus	chrysurus	yellow tail snapper	piscivore.invertivore	55.9	v	11.4634	7.9935	37.7514	-10.6	3.58507
735_09	Haemulidae	Haemulon	plumieri	white grunt	macroinvertivore	55.7	v	11.1911	7.2725	36.6	-11.9142	4.141
582_10	Acanthuridae	Acanthurus	chirurgus	doctorfish	herbivore	54.59	v	11.4814	8.0595	37.9135	-13.74	3.1184
889_08	Lutjanidae	Lutjanus	griseus	gray snapper	piscivore.invertivore	54.5615	v	10.7426	8.609	36.404	-13.824	3.80507
584_10	Serranidae	Mycteroperca	bonaci	black grouper	piscivore.invertivore	53.9	v	10.9176	8.7085	35.4773	-11.4565	3.14901
371_10	Scaridae	Scarus	coeruleus	blue parrotfish	herbivore	53.6	v	10.94	3.9	36.13	-15.14	3.6513
878_08	Lutjanidae	Lutjanus	griseus	gray snapper	piscivore.invertivore	53.3376	v	11.2401	8.429	37.1089	-14.765	3.38856
617_10	Serranidae	Mycteroperca	bonaci	black grouper	piscivore.invertivore	52.2	v	10.9963	6.8845	36.302	-10.22	5.16231
350_09	Lutjanidae	Lutjanus	apodus	schoolmaster snapper	piscivore.invertivore	52.1065	v	9.48407	7.05	30.8007	-14.838	4.76821
667_10	Scaridae	Sparisoma	chrysopterum	redtail parrotfish	herbivore	51.24	v	12.2991	5.438	40.0084	-11.469	2.6983
654_10	Serranidae	Epinephelus	striatus	nassau grouper	piscivore.invertivore	51	v	11.3652	8.572	37.2764	-11.9543	3.56424
710_09	Haemulidae	Haemulon	plumieri	white grunt	macroinvertivore	50.4	v	10.5605	7.3705	37.5687	-12.1855	3.95318
733_09	Haemulidae	Haemulon	plumieri	white grunt	macroinvertivore	50.2	v	10.4587	7.277	36.4328	-12.3848	3.6908
688_08	Lutjanidae	Lutjanus	griseus	gray snapper	piscivore.invertivore	49.7734	v	10.6007	7.837	37.9929	-16.84	3.82811
353_09	Lutjanidae	Lutjanus	apodus	schoolmaster snapper	piscivore.invertivore	49.7495	v	10.442	7.4885	33.597	-14.1295	4.56481
103_11	Scorpaenidae	Pterois	volitans	lionfish	piscivore.invertivore	49.7	v	10.4402	7.664	42.6101	-13.719	2.85004
132_10	Haemulidae	Haemulon	flavolineatum	french grunt	macroinvertivore	49.03	v	9.46	5.42	38.65	-12.23	3.93346
725_09	Holocentridae	Holocentrus	adscensionis	squirrelfish	macroinvertivore	48.6	v	10.1875	7.818	32.2681	-10.878	5.63673
621_10	Serranidae	Mycteroperca	bonaci	black grouper	piscivore.invertivore	48.06	v	11.4227	8.3085	37.4285	-11.73	3.41825
586_10	Chaetodontidae	Chaetodon	striatusChaet	banded butterflyfish	microinvertivore	48	v	7.54443	8.54233	48.0102	-14.3323	3.04929
99_11	Holocentridae	Holocentrus	rufus	longspine squirrelfish	macroinvertivore	48	v	9.97871	6.756	36.7695	-12.442	5.45351
698_09	Haemulidae	Haemulon	plumieri	white grunt	macroinvertivore	47.6	v	12.9004	8.643	40.4957	-11.9144	2.93378
159_10	Haemulidae	Haemulon	plumieri	white grunt	macroinvertivore	47.18	v	11.0905	7.528	38.7498	-10.9083	3.65026
616_10	Acanthuridae	Acanthurus	chirurgus	doctorfish	herbivore	46.93	v	11.6583	6.931	38.8991	-14.7395	2.87436
71_11	Acanthuridae	Acanthurus	coeruleus	blue tang	herbivore	46.9	v	10.6115	5.538	35.5702	-12.803	4.0376
134_10	Haemulidae	Haemulon	flavolineatum	french grunt	macroinvertivore	45.62	v	9.35351	6.701	39.3134	-11.3695	3.86888
761_09	Haemulidae	Haemulon	parra	sailor's choice	macroinvertivore	45.5	v	10.8165	6.344	34.3615	-12.9078	4.49983
722_10	Acanthuridae	Acanthurus	chirurgus	doctorfish	herbivore	45.26	v	11.3645	6.6865	37.1958	-17.436	2.96937
101_11	Scorpaenidae	Pterois	volitans	lionfish	piscivore.invertivore	44.2	v	10.4099	7.322	41.1064	-12.525	3.11375
520_10	Lutjanidae	Lutjanus	apodus	schoolmaster snapper	piscivore.invertivore	43.49	v	10.3489	7.941	33.4093	-16.6815	4.91594
612_09	Serranidae	Epinephelus	striatus	nassau grouper	piscivore.invertivore	43.2	v	11.2039	7.109	36.5951	-12.979	4.5941
284_08	Lutjanidae	Lutjanus	griseus	gray snapper	piscivore.invertivore	43.1185	v	10.7639	7.09343	35.4161	-12.218	4.03419
283_08	Lutjanidae	Lutjanus	griseus	gray snapper	piscivore.invertivore	43.1185	v	10.8775	8.32264	36.1943	-12.686	3.73508
124_11	Holocentridae	Holocentrus	rufus	longspine squirrelfish	macroinvertivore	42.7	v	11.1163	7.029	41.8303	-12.406	2.8557
820_09	Lutjanidae	Ocyurus	chrysurus	yellow tail snapper	piscivore.invertivore	42.5	v	11.5018	7.54	36.3067	-12.1939	3.59143
699_09	Haemulidae	Haemulon	plumieri	white grunt	macroinvertivore	41.4	v	10.8229	7.795	37.0654	-12.8859	3.98384
882_08	Lutjanidae	Lutjanus	griseus	gray snapper	piscivore.invertivore	41.0367	v	10.7058	7.715	34.9382	-14.112	4.28253
102_11	Scorpaenidae	Pterois	volitans	lionfish	piscivore.invertivore	40.1	v	10.0564	7.827	42.1059	-13.718	3.28538
732_09	Haemulidae	Haemulon	plumieri	white grunt	macroinvertivore	39.5	v	10.2663	7.872	37.3792	-12.18	3.41353
734_09	Haemulidae	Haemulon	plumieri	white grunt	macroinvertivore	39.2	v	10.4711	7.725	36.7145	-11.599	4.41052
762_09	Haemulidae	Haemulon	parra	sailor's choice	macroinvertivore	38.8	v	11.2378	6.711	35.577	-13.9653	4.01032
66_10	Haemulidae	Haemulon	melanurum	tomtate	macroinvertivore	38.78	v	9.641	6.433	42.0891	-14.0466	3.41286
523_10	Lutjanidae	Lutjanus	apodus	schoolmaster snapper	piscivore.invertivore	38.68	v	9.982	9.346	38.1178	-15.1469	4.24363
767_09	Scorpaenidae	Pterois	volitans	lionfish	piscivore.invertivore	38.2	v	10.5097	8.002	38.748	-13.669	3.65865
102_10	Haemulidae	Haemulon	flavolineatum	french grunt	macroinvertivore	38.14	v	9.44546	7.4625	42.0432	-12.262	4.00576
70_11	Kyphosidae	Kyphosus	sectatrix	burmuda chub	herbivore	38	v	11.4246	5.864	34.5936	-17.312	4.12317
449_10	Haemulidae	Haemulon	melanurum	tomtate	macroinvertivore	37.69	v	12.3514	7.2395	55.4566	-13.0585	3.06864
706_09	Haemulidae	Haemulon	plumieri	white grunt	macroinvertivore	36.4	v	10.8997	7.721	39.2242	-12.3894	3.94873
614_09	Belonidae	Tylosurus	crocodilus	houndfish	piscivore	36.1	v	11.5832	7.118	37.9731	-16.217	3.59694
357_10	Scorpaenidae	Pterois	volitans	lionfish	piscivore.invertivore	35.99	v	10.075	8.124	39.6293	-14.5248	3.44973
356_10	Scorpaenidae	Pterois	volitans	lionfish	piscivore.invertivore	35.85	v	10.192	7.507	38.8085	-13.0885	3.7592
137_10	Haemulidae	Haemulon	flavolineatum	french grunt	macroinvertivore	35.79	v	9.73	6.29	37.47	-10.73	3.41429
514_10	Sphyraenidae	Sphyraena	barracuda	barracuda	piscivore	35.66	v	10.7233	7.9465	34.4128	-10.545	5.0999
135_10	Haemulidae	Haemulon	flavolineatum	french grunt	macroinvertivore	35.55	v	9.918	5.566	36.4688	-11.7668	4.36193
819_09	Lutjanidae	Ocyurus	chrysurus	yellow tail snapper	piscivore.invertivore	35.4	v	12.1195	7.664	39.1778	-12.1083	3.45091
623_09	Lutjanidae	Lutjanus	apodus	schoolmaster snapper	piscivore.invertivore	35.2	v	11.5356	5.954	36.78	-16.0675	4.84339
281_08	Lutjanidae	Lutjanus	griseus	gray snapper	piscivore.invertivore	35.1871	v	10.3805	7.77207	37.1631	-12.971	3.25353
729_09	Haemulidae	Haemulon	plumieri	white grunt	macroinvertivore	34.8	v	10.9252	7.878	37.9257	-12.072	3.73455
405_10	Haemulidae	Haemulon	sciurus	blue stripped grunt	macroinvertivore	34.65	v	9.94451	6.966	39.6772	-14.0342	3.9818
620_10	Chaetodontidae	Chaetodon	striatusChaet	banded butterflyfish	microinvertivore	34.47	v	7.4235	8.38167	48.3447	-14.9937	2.75999
682_08	Lutjanidae	Lutjanus	griseus	gray snapper	piscivore.invertivore	34.2686	v	11.0072	7.46	36.1581	-17.397	3.93374
112_10	Haemulidae	Haemulon	flavolineatum	french grunt	macroinvertivore	34.2	v	9.69983	6.382	38.5997	-13.2685	4.0347
756_10	Lutjanidae	Ocyurus	chrysurus	yellow tail snapper	piscivore.invertivore	33.8	v	11.5988	7.066	37.7463	-12.635	3.45415
670_08	Lutjanidae	Lutjanus	griseus	gray snapper	piscivore.invertivore	33.3658	v	10.4102	7.014	34.4716	-16.875	3.72185
694_08	Lutjanidae	Lutjanus	griseus	gray snapper	piscivore.invertivore	33.3658	v	11.0403	7.353	39.7433	-16.07	3.65702
736_09	Haemulidae	Haemulon	plumieri	white grunt	macroinvertivore	33.2	v	11.0916	8.287	37.492	-12.7215	3.794
434_10	Haemulidae	Haemulon	melanurum	tomtate	macroinvertivore	33	v	10.05	6.41	37.97	-12.57	3.71758
676_08	Lutjanidae	Lutjanus	griseus	gray snapper	piscivore.invertivore	32.4786	v	10.4713	7.736	35.3954	-16.731	3.95135
448_10	Haemulidae	Haemulon	melanurum	tomtate	macroinvertivore	32.47	v	10.4115	6.74	41.0908	-12.482	3.90876
707_09	Haemulidae	Haemulon	plumieri	white grunt	macroinvertivore	32.4	v	11.0188	7.982	36.9409	-12.1914	3.82397
447_10	Haemulidae	Haemulon	melanurum	tomtate	macroinvertivore	32.11	v	9.21668	7.701	42.3372	-13.5877	3.38819
161_10	Holocentridae	Holocentrus	rufus	longspine squirrelfish	macroinvertivore	31.6	v	9.006	7.238	33.3239	-11.5706	4.4326
131_10	Haemulidae	Haemulon	flavolineatum	french grunt	macroinvertivore	31.57	v	9.903	6.141	36.6597	-10.4277	3.77725
727_09	Chaetodontidae	Chaetodon	striatusChaet	banded butterflyfish	microinvertivore	31.4	v	9.10211	8.321	43.2205	-13.274	3.49722
44_11	Pomacanthidae	Pomacanthus	arcuatus	gray angelfish	microinvertivore	31	v	11.396	8.146	36.2501	-11.159	3.20565
730_09	Haemulidae	Haemulon	plumieri	white grunt	macroinvertivore	30.6	v	10.6832	7.097	36.1224	-11.8065	3.93792
726_09	Chaetodontidae	Chaetodon	striatusChaet	banded butterflyfish	microinvertivore	30.2	v	9.55375	8.113	44.3575	-13.2925	3.25836
639_10	Labridae	Halichoeres	poeyi	blackear wrasse	macroinvertivore	29.9	v	10.61	7.42	34.77	-10.32	3.99374
519_10	Pomacentridae	Abudefduf	saxatilis	sergeant major	omnivore	29.37	v	10.5303	7.076	35.5903	-16.221	4.46985
111_10	Haemulidae	Haemulon	flavolineatum	french grunt	macroinvertivore	28.9	v	10.3249	6.5255	37.058	-11.1245	3.40492
613_09	Belonidae	Tylosurus	crocodilus	houndfish	piscivore	28.4	v	11.3286	7.602	37.4445	-14.378	3.77115
737_09	Haemulidae	Haemulon	plumieri	white grunt	macroinvertivore	28.3	v	10.871	8.1355	37.2814	-11.84	4.09706
136_10	Haemulidae	Haemulon	plumieri	white grunt	macroinvertivore	27.4	v	10.059	7.391	33.3205	-10.5751	4.16238
506_10	Lutjanidae	Lutjanus	apodus	schoolmaster snapper	piscivore.invertivore	27.3	v	10.7196	6.371	37.6612	-16.1908	4.00065
684_10	Holocentridae	Holocentrus	adscensionis	squirrelfish	macroinvertivore	26.87	v	9.72862	6.967	35.8298	-12.247	4.08532
408_10	Haemulidae	Haemulon	sciurus	blue stripped grunt	macroinvertivore	26.53	v	10.508	6.466	37.1261	-15.5801	3.35548
678_10	Acanthuridae	Acanthurus	coeruleus	blue tang	herbivore	25.17	v	10.6109	6.48467	36.431	-16.215	3.77456
746_09	Haemulidae	Haemulon	plumieri	white grunt	macroinvertivore	25.1	v	10.8532	7.323	36.3181	-11.2455	4.10795
563_10	Pomacentridae	Stegastes	leucostictus	beaugregory	herbivore	25.1	v	7.73757	8.0555	34.9294	-19.128	5.11691
588_10	Chaetodontidae	Chaetodon	striatusChaet	banded butterflyfish	microinvertivore	25.06	v	8.83614	8.12833	42.1895	-14.1727	3.38945
110_11	Atherinidae	Atherinomorus	stipes	reef silversides	zooplanktivore	24.6	v	11.6668	5.174	38.3451	-13.694	2.79963
719_10	Holocentridae	Holocentrus	coruscum	reef suirrelfish	macroinvertivore	24.18	v	9.40947	7.8195	43.2954	-13.749	4.59093
740_10	Holocentridae	Holocentrus	coruscum	reef suirrelfish	macroinvertivore	23.95	v	9.37949	7.547	40.5987	-12.654	4.51506
738_09	Haemulidae	Haemulon	flavolineatum	french grunt	macroinvertivore	22.4	v	10.7094	7.071	38.2784	-11.0935	3.77574
431_10	Belonidae	Tylosurus	crocodilus	houndfish	piscivore	22.31	v	11.23	7.78	36.75	-14.09	3.90944
739_09	Haemulidae	Haemulon	plumieri	white grunt	macroinvertivore	22.1	v	10.9004	7.408	36.6244	-11.523	3.5435
36_10	Labridae	Halichoeres	bivittatus	Slippery Dick	macroinvertivore	21.76	v	10.6582	6.5965	40.7156	-11.6095	3.39763
432_10	Scaridae	Sparisoma	chrysopterum	redband parrotfish	herbivore	21.74	v	11.24	5.25	38.13	-12.26	2.67228
720_10	Holocentridae	Holocentrus	coruscum	reef suirrelfish	macroinvertivore	21.6	v	9.067	7.4095	38.9466	-12.2185	4.15665
123_11	Acanthuridae	Acanthurus	chirurgus	doctorfish	herbivore	20.8	v	12.114	6.197	37.9289	-17.602	3.48794
367_10	Pomacentridae	Abudefduf	saxatilis	sergeant major	omnivore	20.7	v	10.1437	6.822	37.3422	-14.7096	4.23431
746_10	Holocentridae	Holocentrus	rufus	longspine squirrelfish	macroinvertivore	20.28	v	9.86273	6.991	33.3863	-12.1835	4.26989
619_10	Chaetodontidae	Chaetodon	striatusChaet	banded butterflyfish	microinvertivore	20.26	v	9.41874	8.233	43.1636	-14.453	3.40364
680_10	Holocentridae	Holocentrus	adscensionis	squirrelfish	macroinvertivore	19.86	v	10.0255	6.7645	36.2045	-12.66	5.39741
642_10	Acanthuridae	Acanthurus	coeruleus	blue tang	herbivore	19.84	v	10.6665	6.195	36.9508	-20.4716	3.68389
77_11	Tetraodontidae	Sphoeroides	testudineus	checkered puffer	macroinvertivore	19.8	v	13.2143	7.025	39.7385	-11.894	2.45091
89_09	Holothuridae	Holothuria	floridana	florida seacumber	detritivore	19.18	i	3.68246	3.908	15.0239	-13.034	0.189931
48_10	Labridae	Halichoeres	bivittatus	Slippery Dick	macroinvertivore	18.47	v	10.5858	6.38	40.0597	-11.55	3.53682
32_10	Labridae	Thalassoma	bifasciatum	blueheaded	macroinvertivore	18.44	v	10.5473	6.8895	38.385	-13.5175	3.58632
560_10	Pomacentridae	Abudefduf	saxatilis	sergeant major	omnivore	18.22	v	10.728	7.3845	38.469	-16.474	4.05596
81_11	Pomacentridae	Stegastes	leucostictus	beaugregory	herbivore	17.9	v	8.7536	7.906	40.8957	-14.588	4.87073
683_10	Holocentridae	Holocentrus	coruscum	reef suirrelfish	macroinvertivore	17.7	v	9.49248	7.407	38.0124	-11.4525	4.42233
518_10	Pomacentridae	Abudefduf	saxatilis	sergeant major	omnivore	17.3	v	10.7386	7.293	35.7301	-14.8995	4.34743
668_10	Scaridae	Sparisoma	chrysopterum	redtail parrotfish	herbivore	17.25	v	11.5443	4.0315	38.1974	-12.9065	3.07478
358_10	Scorpaenidae	Pterois	volitans	lionfish	piscivore.invertivore	16.95	v	10.227	7.883	41.9019	-15.3298	2.85064
618_09	Haemulidae	Haemulon	plumieri	white grunt	macroinvertivore	16.6	v	11.4844	6.905	37.4067	-16.081	3.83046
728_09	Chaetodontidae	Chaetodon	ocellatus	spotfin butterflyfish	microinvertivore	16	v	10.6455	7.733	38.6472	-12.7285	3.8801
619_09	Haemulidae	Haemulon	plumieri	white grunt	macroinvertivore	15.2	v	11.2191	7.0975	36.7961	-12.426	3.92604
118_10	Pomacentridae	Stegastes	leucostictus	beaugregory	herbivore	14.95	v	8.70593	7.2025	36.4088	-11.224	4.941
541_10	Chaetodontidae	Chaetodon	capistratus	four-eye butterflyfish	microinvertivore	14.78	v	7.89003	7.4298	44.9427	-15.753	3.62812
739_10	Acanthuridae	Acanthurus	chirurgus	doctorfish	herbivore	14.73	v	11.7205	6.64	39.0831	-15.458	2.9172
492_10	Pomacanthidae	Holacanthus	ciliaris	queen angelfish	microinvertivore	14.7	v	9.76717	6.252	39.0547	-14.0458	3.315
622_09	Lutjanidae	Lutjanus	apodus	schoolmaster snapper	piscivore.invertivore	14.1	v	10.5517	5.962	34.2299	-16.038	4.04645
372_10	Pomacentridae	Stegastes	leucostictus	beaugregory	herbivore	14.08	v	8.301	6.717	38.921	-15.1678	5.01902
905_08	Lutjanidae	Lutjanus	griseus	gray snapper	piscivore.invertivore	13.9688	v	10.9535	7.21	37.6792	-16.185	3.12584
10_10	Haemulidae	Haemulon	melanurum	tomate	macroinvertivore	13.84	v	11.0927	6.125	38.0564	-11.315	3.47174
624_09	Lutjanidae	Lutjanus	apodus	schoolmaster snapper	piscivore.invertivore	13.4	v	10.4496	6.479	35.2697	-13.63	3.05548
543_10	Chaetodontidae	Chaetodon	capistratus	four-eye butterflyfish	microinvertivore	13.35	v	8.55171	7.3358	43.2535	-16.3837	3.42975
51_10	Haemulidae	Haemulon	flavolineatum	french grunt	macroinvertivore	13.19	v	10.5188	6.196	38.4508	-12.1135	3.47377
682_10	Holocentridae	Holocentrus	adscensionis	squirrelfish	macroinvertivore	12.98	v	10.5071	6.3395	35.3427	-13.4515	4.60655
625_09	Gerreidae	Eucinostmus	melanopterus	flagfin mojarra - one with the black spot	omnivore	12.6	v	11.2507	6.595	36.6012	-12.1873	3.06335
69_10	Lutjanidae	Lutjanus	synagris	lane snapper	piscivore.invertivore	12.54	v	9.89225	7.044	36.3969	-14.33	3.54843
97_10	Acanthuridae	Acanthurus	coeruleus	blue tang	herbivore	12.48	v	10.5507	5.5905	35.7065	-21.585	4.70166
537_10	Atherinidae	Atherinomorus	stipes	silversides	zooplanktivore	12.3	v	9.61763	7.535	34.1429	-14.0375	4.27872
643_10	Acanthuridae	Acanthurus	coeruleus	blue tang	herbivore	12.15	v	10.7943	7.363	37.3992	-18.4988	3.44656
542_10	Chaetodontidae	Chaetodon	capistratus	four-eye butterflyfish	microinvertivore	12.04	v	8.5205	7.205	44.3812	-15.6095	3.89459
7_09	Portunidae	Callinectes	sapidus	blue crab	omnivore	11.89	i	4.42319	4.691	17.5611	-15.5293	0.979907
495_10	Lutjanidae	Ocyurus	chrysurus	yellow tail snapper	piscivore.invertivore	11.8	v	10.5675	7.168	36.8977	-12.7864	3.81274
126_11	Atherinidae	Atherinomorus	stipes	reef silversides	zooplanktivore	11.7	v	11.5693	6.0965	40.294	-15.0195	3.63376
9_10	Labridae	Halichoeres	bivittatus	Slippery Dick	macroinvertivore	11.69	v	9.89897	6.7635	36.5097	-14.753	3.40823
50_10	Labridae	Halichoeres	bivittatus	Slippery Dick	macroinvertivore	11.63	v	11.4124	6.889	38.8621	-10.799	3.28877
46_11	Chaetodontidae	Chaetodon	capistratus	four-eye butterflyfish	microinvertivore	11.3	v	10.4805	7.06	39.4982	-11.411	3.75232
48_11	Chaetodontidae	Chaetodon	capistratus	four-eye butterflyfish	microinvertivore	11.3	v	9.83518	7.526	41.42	-11.421	3.63388
8_10	Labridae	Halichoeres	bivittatus	Slippery Dick	macroinvertivore	11	v	10.4879	6.276	37.3299	-11.305	3.50666
95_11	Pomacanthidae	Holacanthus	ciliaris	queen angelfish	microinvertivore	11	v	10.5515	6.72	37.5862	-13.42	3.75467
626_09	Lutjanidae	Lutjanus	apodus	schoolmaster snapper	piscivore.invertivore	10.9	v	10.1247	6.7325	33.2183	-12.7855	4.094
694_10	Acanthuridae	Acanthurus	coeruleus	blue tang	herbivore	10.27	v	11.1938	6.587	38.017	-18.104	2.62536
80_11	Chaetodontidae	Chaetodon	capistratus	four-eye butterflyfish	microinvertivore	10	v	9.65899	7.606	41.191	-11.121	3.95245
28_10	Labridae	Thalassoma	bifasciatum	blueheaded	macroinvertivore	9.76	v	10.5412	6.957	37.0303	-13.1235	4.13159
37_10	Labridae	Halichoeres	bivittatus	Slippery Dick	macroinvertivore	9.73	v	11.4747	6.3365	41.0919	-11.9805	2.62223
111_11	Atherinidae	Atherinomorus	stipes	reef silversides	zooplanktivore	9.5	v	11.5663	5.381	42.773	-16.63	3.20695
644_10	Scaridae	Sparisoma	chrysopterum	redtail parrotfish	herbivore	9.5	v	11.1838	4.558	37.7582	-12.3559	3.38379
587_10	Chaetodontidae	Chaetodon	capistratus	four-eye butterflyfish	microinvertivore	9.4	v	9.38213	8.1485	36.7613	-13.2375	1.79956
450_10	Haemulidae	Haemulon	flavolineatum	french grunt	macroinvertivore	9.27	v	10.2901	6.321	36.2003	-12.0005	4.00514
13_10	Haemulidae	Haemulon	plumieri	white grunt	macroinvertivore	9.23	v	10.2931	6.758	35.4117	-11.735	3.62966
624_10	Chaetodontidae	Chaetodon	capistratus	four-eye butterflyfish	microinvertivore	9.22	v	9.75065	7.7515	39.3883	-11.527	3.64653
640_10	Pomacanthidae	Holacanthus	ciliaris	queen angelfish	microinvertivore	9.19	v	9.765	7.284	33.6518	-13.3954	4.69627
46_10	Labridae	Halichoeres	bivittatus	Slippery Dick	macroinvertivore	9.14	v	10.7559	6.39	38.1281	-11.423	3.20321
30_11	Labridae	Halichoeres	bivittatus	Slippery Dick	macroinvertivore	9.1	v	11.3937	6.791	39.424	-11.671	3.21953
385_10	Lutjanidae	Lutjanus	apodus	schoolmaster snapper	piscivore.invertivore	8.99	v	10.4909	6.256	36.2021	-16.2374	3.67137
620_09	Lutjanidae	Lutjanus	apodus	schoolmaster snapper	piscivore.invertivore	8.9	v	10.3579	5.9005	34.4288	-15.581	4.10297
100_11	Scorpaenidae	Pterois	volitans	lionfish	piscivore.invertivore	8.8	v	11.1199	7.344	37.7713	-13.822	3.05822
343_10	Chaetodontidae	Chaetodon	capistratus	four-eye butterflyfish	microinvertivore	8.71	v	10.101	7.643	37.0072	-13.13	3.97605
72_11	Scaridae	Sparisoma	chrysopterum	redtail parrotfish	herbivore	8.7	v	12.829	4.061	42.7145	-15.161	3.12743
623_10	Chaetodontidae	Chaetodon	capistratus	four-eye butterflyfish	microinvertivore	8.64	v	8.88932	7.8365	38.8244	-12.206	3.72617
590_10	Chaetodontidae	Chaetodon	capistratus	four-eye butterflyfish	microinvertivore	8.64	v	9.31259	7.9455	38.8692	-11.797	3.61988
344_10	Pomacentridae	Abudefduf	saxatilis	sergeant major	omnivore	8.6	v	10.3939	6.813	35.094	-13.9515	4.28859
38_10	Haemulidae	Haemulon	flavolineatum	french grunt	macroinvertivore	8.34	v	10.3752	6.0495	34.9388	-11.4615	3.84907
470_09	Gobiidae	Bathygobius	soporator	Frillfin Gogy	microinvertivore	8.25	v	11.857	6.484	39.932	-13.8494	3.20614
493_10	Chaetodontidae	Chaetodon	capistratus	four-eye butterflyfish	microinvertivore	8.2	v	9.84354	7.058	37.8429	-13.4985	4.00288
505_10	Lutjanidae	Lutjanus	apodus	schoolmaster snapper	piscivore.invertivore	8.1	v	10.2664	5.829	34.9021	-14.7968	4.14769
11_10	Haemulidae	Haemulon	melanurum	tomate	macroinvertivore	7.96	v	10.3752	6.933	38.2422	-14.684	3.31694
64_10	Haemulidae	Haemulon	melanurum	tomtate	macroinvertivore	7.58	v	10.4985	6.634	38.0686	-14.645	3.56485
33_10	Haemulidae	Haemulon	melanurum	tomtate	macroinvertivore	7.53	v	10.2915	6.706	36.6792	-14.3015	3.80942
27_10	Haemulidae	Haemulon	melanurum	tomtate	macroinvertivore	7.51	v	10.6018	6.849	38.6053	-14.6055	3.28028
698_10	Scaridae	Sparisoma	chrysopterum	redtail parrotfish	herbivore	7.37	v	11.4806	4.358	37.9519	-13.0225	2.93235
12_10	Labridae	Halichoeres	bivittatus	Slippery Dick	macroinvertivore	7.23	v	10.7139	6.4445	35.8678	-11.1235	3.75052
380_10	Scorpaenidae	Pterois	volitans	lionfish	piscivore.invertivore	7.2	v	10.2384	8.341	41.451	-16.2596	2.83544
76_11	Belonidae	Tylosurus	crocodilus	redfin needlefish	piscivore	7.1	v	12.1338	5.766	38.1572	-11.6765	3.08848
52_11	Belonidae	Tylosurus	crocodilus	redfin needlefish	piscivore	7.1	v	12.2797	7.056	38.3374	-14.211	3.0027
591_10	Chaetodontidae	Chaetodon	capistratus	four-eye butterflyfish	microinvertivore	7.1	v	8.85934	7.9965	37.7014	-11.9735	3.55576
151_10	Labridae	Halichoeres	bivittatus	Slippery Dick	macroinvertivore	7.09	v	10.6413	6.04	38.1566	-12.2306	3.26845
602_10	Chaetodontidae	Chaetodon	capistratus	four-eye butterflyfish	microinvertivore	7	v	8.86797	7.823	37.2443	-11.618	3.63598
904_08	Lutjanidae	Lutjanus	griseus	gray snapper	piscivore.invertivore	6.96842	v	10.7226	8.128	36.9067	-17.252	3.1836
403_10	Pomacentridae	Stegastes	leucostictus	beaugregory	herbivore	6.85	v	8.55653	7.168	35.4736	-15.4894	3.7868
47_10	Haemulidae	Haemulon	flavolineatum	french grunt	macroinvertivore	6.84	v	10.5249	6.021	34.74	-11.775	4.53434
44_10	Labridae	Halichoeres	bivittatus	Slippery Dick	macroinvertivore	6.82	v	11.2732	6.4025	38.1932	-11.289	3.85835
65_10	Haemulidae	Haemulon	melanurum	tomtate	macroinvertivore	6.78	v	10.124	6.795	37.7086	-14.7478	3.42158
890_08	Lutjanidae	Lutjanus	griseus	gray snapper	piscivore.invertivore	6.65069	v	10.8776	6.8558	35.7458	-15.239	3.36288
21_11	Labridae	Thalassoma	bifasciatum	bluehead	macroinvertivore	6.6	v	11.1392	6.675	37.2732	-12.218	3.50996
45_10	Labridae	Halichoeres	bivittatus	Slippery Dick	macroinvertivore	6.6	v	10.8747	6.2835	37.8684	-11.4515	2.90525
606_10	Scaridae	Scarus	iserti	striped parrotfish	herbivore	6.49	v	10.623	4.7245	36.8752	-12.4355	3.22742
347_10	Labridae	Thalassoma	bifasciatum	bluehead	macroinvertivore	6.4	v	10.7568	6.9085	36.3498	-12.192	3.78781
29_11	Labridae	Halichoeres	bivittatus	Slippery Dick	macroinvertivore	6.3	v	11.962	6.739	38.519	-11.476	3.5393
494_10	Chaetodontidae	Chaetodon	capistratus	four-eye butterflyfish	microinvertivore	6.2	v	9.18461	6.991	37.4252	-14.4196	4.08656
618_10	Acanthuridae	Acanthurus	coeruleus	blue tang	herbivore	6.13	v	10.7855	6.055	37.4612	-16.0475	3.4112
699_10	Tetraodontidae	Canthigaster	rostrata	sharpnose puffer	omnivore	6.06	v	11.5832	4.773	40.2118	-13.718	4.48011
49_10	Labridae	Halichoeres	bivittatus	Slippery Dick	macroinvertivore	6.01	v	11.2183	6.7	38.0956	-11.494	3.38844
430_10	Scaridae	Scarus	taeniopterus	princes parrotfish	herbivore	5.9	v	10.7841	5.083	37.0352	-15.3308	3.38903
681_10	Tetraodontidae	Canthigaster	rostrata	sharpnose puffer	omnivore	5.71	v	11.626	5.6645	41.1677	-13.0745	2.74963
133_09	Portunidae	Callinectes	sapidus	blue crab	omnivore	5.54	i	5.1137	5.477	19.8452	-11.7513	0.767725
9_09	Scaridae	Sparisoma	sp.	Parrotfish	herbivore	5.54	v	9.432	5.534	31.7542	-13.3385	3.10086
153_09	Panopeidae	Panopeus	sp.	Panopeus	microinvertivore	5.47	i	4.3231	4.557	18.5269	-13.347	0.737286
74_11	Scaridae	Sparisoma	chrysopterum	redtail parrotfish	herbivore	5.4	v	11.0631	4.401	40.7045	-15.383	3.16226
51_11	Belonidae	Tylosurus	crocodilus	redfin needlefish	piscivore	5.3	v	12.2118	6.776	37.0161	-14.137	3.37225
53_11	Belonidae	Tylosurus	crocodilus	redfin needlefish	piscivore	5.2	v	11.6799	6.889	37.2992	-13.495	2.91094
26_11	Pomacentridae	Stegastes	leucostictus	beaugregory	herbivore	5.2	v	10.1131	6.77	36.6019	-12.156	4.87155
30_10	Haemulidae	Haemulon	flavolineatum	french grunt	macroinvertivore	5	v	10.381	6.7	36.3344	-12.811	3.86076
653_10	Tetraodontidae	Canthigaster	rostrata	sharpnose puffer	omnivore	5	v	11.3585	6.017	40.495	-13.1659	2.68308
34_10	Haemulidae	Haemulon	plumieri	white grunt	macroinvertivore	4.85	v	10.137	6.7025	34.8146	-12.507	4.40332
641_10	Pomacanthidae	Holacanthus	ciliaris	queen angelfish	microinvertivore	4.73	v	8.94906	7.414	38.7992	-14.9864	4.0821
100_09	Scaridae	Sparisoma	sp.	Parrotfish	herbivore	4.73	v	14.217	4.611	47.805	-10.0892	3.48943
222_09	Scaridae	Sparisoma	sp.	Parrotfish	herbivore	4.67	v	10.469	4.756	35.797	-11.9293	3.13399
156_10	Pomacentridae	Stegastes	leucostictus	beaugregory	herbivore	4.66	v	8.54422	6.735	35.8915	-13.3565	4.77745
46_09	Calappidae	calappa	ballus	box/chicken crab	herbivore	4.62	i	3.04225	4.808	14.7224	-9.9345	0.380739
35_10	Haemulidae	Haemulon	flavolineatum	french grunt	macroinvertivore	4.51	v	10.6134	6.335	36.0611	-12.6725	3.76489
221_09	Mullidae	Psudeopeneus	maculatus	spotted goatfish	macroinvertivore	4.47	v	9.201	6.706	31.5976	-14.298	3.49062
903_08	Lutjanidae	Lutjanus	griseus	gray snapper	piscivore.invertivore	4.44265	v	10.7428	8.049	36.1751	-17.119	3.21959
98_09	Penaeidae	Penaeid	shrimp	Common Peneid Shrimp	herbivore	4.3	i	11.1622	5.146	39.5121	-12.397	1.10291
374_10	Labridae	Thalassoma	bifasciatum	bluehead	macroinvertivore	4.25	v	10.6089	6.849	37.5815	-12.8061	4.08381
27_11	Pomacentridae	Stegastes	leucostictus	beaugregory	herbivore	4.2	v	10.1628	6.307	40.4368	-12.728	4.52147
535_09	Labrisomidae	sp	sp	sp	microinvertivore	4.16	v	11.558	5.922	40.765	-10.7586	3.00613
34_09	Tychidae	Pitho	aculeata	pitho	herbivore	4.15	i	3.30218	3.138	13.463	-12.238	0.306782
7_10	Mullidae	Psudeopeneus	maculatus	spotted goatfish	macroinvertivore	4.1	v	11.0258	5.6275	37.5292	-15.4005	3.26837
685_10	Pomacentridae	Stegastes	leucostictus	beaugregory	herbivore	4	v	9.588	6.493	36.8923	-11.773	4.14763
75_11	Tetraodontidae	Canthigaster	rostrata	sharpnose puffer	omnivore	4	v	13.2797	4.705	41.3955	-12.569	2.3174
98_11	Pomacentridae	Abudefduf	saxatilis	sergeant major	omnivore	3.8	v	11.2544	6.43	38.5716	-14.524	3.45238
540_10	Atherinidae	Atherinomorus	stipes	silversides	zooplanktivore	3.7	v	10.0456	7.301	35.8673	-14.8891	3.64464
68_10	Haemulidae	Haemulon	flavolineatum	french grunt	macroinvertivore	3.68	v	10.0972	6.194	34.5947	-12.6054	3.90409
165_09	Tychidae	Pitho	aculeata	pitho	herbivore	3.54	i	2.84616	2.702	12.4027	-14.3295	0.259713
28_11	Pomacentridae	Stegastes	leucostictus	beaugregory	herbivore	3.5	v	10.8598	5.953	39.4609	-12.886	3.47055
31_10	Haemulidae	Haemulon	flavolineatum	french grunt	macroinvertivore	3.49	v	10.0567	6.422	33.8642	-12.991	3.824
97_11	Pomacentridae	Abudefduf	saxatilis	sergeant major	omnivore	3.4	v	10.6502	6.41	38.6138	-14.054	3.14406
26_10	Tetraodontidae	Canthigaster	rostrata	sharpnose puffer	omnivore	3.32	v	11.4012	5.194	39.7099	-12.7985	2.52025
24_11	Pomacentridae	Stegastes	adustus	dusky damselfish	herbivore	3.3	v	9.94321	6.479	36.8445	-12.694	5.16859
134_09	Portunidae	Callinectes	sapidus	blue crab	omnivore	3.26	i	5.21075	5.19	21.3785	-12.059	0.979517
25_11	Pomacentridae	Stegastes	leucostictus	beaugregory	herbivore	3.2	v	10.31	6.416	39.5016	-12.02	3.75191
22_11	Pomacentridae	Stegastes	leucostictus	beaugregory	herbivore	3.1	v	10.7492	6.116	40.2831	-12.81	3.62762
621_09	Lutjanidae	Lutjanus	apodus	schoolmaster snapper	piscivore.invertivore	2.9	v	10.3955	5.9265	35.1704	-17.215	3.72157
82_11	Pomacentridae	Stegastes	leucostictus	beaugregory	herbivore	2.9	v	10.0767	7.11	38.4857	-13.225	3.84076
67_10	Haemulidae	Haemulon	melanurum	tomtate	macroinvertivore	2.85	v	10.2493	6.512	37.0231	-14.6302	3.59308
251_09	Parguridae	Dardanus	fucosus	bar eyed hermit	omnivore	2.85	i	5.89939	5.305	25.4147	-14.426	1.03789
603_10	Tetraodontidae	Canthigaster	rostrata	sharpnose puffer	omnivore	2.76	v	11.4813	5.9315	38.5525	-13.927	2.519
	Tetraodontidae	Canthigaster	rostrata	sharpnose puffer	omnivore	2.76	v	11.4813	5.9315	38.5525	-13.927	2.519
111_09	Portunidae	Callinectes	sapidus	blue crab	omnivore	2.7	i	5.07411	4.079	20.0763	-12.857	1.00086
266_09	Panopeidae	Panopeus	sp.	Panopeus	microinvertivore	2.63	i	4.174	4.26	22.866	-8.29269	2.54528
138_09	Scaridae	Sparisoma	sp.	Parrotfish	herbivore	2.53	v	10.98	4.91	37.193	-12.4267	3.50294
139_09	Scaridae	Sparisoma	sp.	Parrotfish	herbivore	2.43	v	11.631	5.459	39.332	-12.1241	2.9202
23_11	Labridae	Thalassoma	bifasciatum	bluehead	macroinvertivore	2.4	v	11.1332	6.716	39.6943	-12.477	3.3227
605_10	Pomacentridae	Stegastes	leucostictus	beaugregory	herbivore	2.36	v	9.48127	6.8735	33.2978	-12.5685	4.98138
220_09	Mullidae	Psudeopeneus	maculatus	spotted goatfish	macroinvertivore	2.23	v	9.734	6.124	40.1645	-18.2454	3.0191
185_09	Scaridae	Sparisoma	sp.	Parrotfish	herbivore	2.17	v	9.713	4.767	34.238	-12.1076	3.18183
223_09	Archiridae	Trinectes	inscriptus	scrawled sole	microinvertivore	2.08	v	11.455	5.489	38.202	-12.0719	2.44335
6_09	Tychidae	Pitho	aculeata	pitho	herbivore	2.02	i	2.70999	2.324	12.4007	-13.421	0.27244
224_09	Archiridae	Trinectes	inscriptus	scrawled sole	microinvertivore	2.01	v	11.437	5.029	38.7982	-12.8044	2.54861
169_09	Mithracidae	Macrocoeloma	subparallelum	sponge/other decorator crab	herbivore	1.94	i	3.32205	3.591	16.27	-15.0086	0.328414
32_09	Syngnathidae	Syngnathus	fuscus	northern pipefish	microinvertivore	1.83	v	9.197	4.38	30.1713	-16.3075	4.13635
216_09	Syngnathidae	Cosmocampus	brachycephalus	crested pipefish	microinvertivore	1.79	v	9.11756	5.565	32.2352	-11.045	3.41781
253_09	Squillidae	erugosquilla	sp	Mantis Shrimp	microinvertivore	1.71	i	6.85244	5.652	28.0981	-11.593	1.54003
219_09	Syngnathidae	Cosmocampus	brachycephalus	crested pipefish	microinvertivore	1.63	v	10.738	5.551	37.703	-9.97986	3.09323
217_09	Syngnathidae	Cosmocampus	brachycephalus	crested pipefish	microinvertivore	1.57	v	7.636	6.024	25.832	-9.81543	5.91072
17_09	Labrisomidae	Malacoctenus	macropus	Rosey Blenny	microinvertivore	1.56	v	7.96	6.974	27.8302	-12.8855	3.70256
135_09	Syngnathidae	Cosmocampus	brachycephalus	crested pipefish	microinvertivore	1.55	v	11.251	5.176	37.413	-10.7363	2.41884
430_09	Scaridae	Sparisoma	sp.	Parrotfish	herbivore	1.52	v	10.665	4.856	35.967	-11.2277	3.41725
150_09	Panopeidae	Panopeus	sp.	Panopeus	microinvertivore	1.49	i	4.63057	4.975	19.8523	-12.0011	0.724638
64_09	Squillidae	Squillid	shrimp	Mantis Shrimp	microinvertivore	1.47	i	6.91632	5.229	29.7133	-11.5385	1.44008
38_09	Squillidae	Squillid	shrimp	Mantis Shrimp	microinvertivore	1.46	i	6.74792	6.224	26.4065	-10.8319	1.77495
81_09	Tychidae	Pitho	aculeata	pitho	herbivore	1.45	i	3.93345	3.553	18.2234	-14.729	0.381485
471_09	Scaridae	Sparisoma	sp.	Parrotfish	herbivore	1.44	v	9.83	4.906	35.034	-13.2303	3.3065
170_09	Mithracidae	Macrocoeloma	subparallelum	sponge/other decorator crab	herbivore	1.4	i	3.76169	2.91	18.3519	-16.028	0.392537
122_09	Gobiidae	Gnatholepis	thompsoni	goldspot goby	microinvertivore	1.37	v	11.051	5.8	37.007	-11.0069	3.36268
40_09	Tychidae	Pitho	aculeata	pitho	herbivore	1.34	i	3.59627	3.022	16.3088	-14.443	0.332771
49_09	Gobiidae	Bathygobius	soporator	Frillfin Gogy	microinvertivore	1.29	v	10.315	6.245	34.3905	-10.3215	4.0766
69_09	Gobiidae	Bathygobius	soporator	Frillfin Gogy	microinvertivore	1.27	v	11.843	6.29	40.8753	-10.4108	3.31031
101_09	Scaridae	Sparisoma	sp.	Parrotfish	herbivore	1.27	v	11.111	5.314	38.3434	-11.5251	3.04472
5_09	Alpheidae	Alpheid	sp	Snapping Shrimp	microinvertivore	1.26	i	7.96033	4.421	31.4053	-15.234	0.869561
173_09	Mithracidae	Microphyrs	bicornutus	decorator speck claw	herbivore	1.26	i	3.05174	3.54	15.6808	-14.997	0.6644
65_09	Squillidae	Squillid	shrimp	Mantis Shrimp	microinvertivore	1.26	i	6.69848	5.906	29.8371	-11.542	1.69703
42_09	Tychidae	Pitho	aculeata	pitho	herbivore	1.21	i	3.21458	2.746	13.887	-14.6044	0.330673
51_09	Labrisomidae	Malacoctenus	macropus	Rosey Blenny	microinvertivore	1.16	v	10.399	6.478	35.8187	-10.4645	4.04304
335_09	Labrisomidae	Malacoctenus	macropus	Rosey Blenny	microinvertivore	1.1	v	9.813	6.119	36.34	-12.6301	2.32217
44_09	Mithracidae	Microphyrs	bicornutus	decorator speck claw	herbivore	1.1	i	4.15062	3.075	19.5642	-13.603	0.59476
742_10	Sciaenidae	paraclinus	acuminatus	highhat	microinvertivore	1.1	v	8.8631	6.4675	31.706	-14.421	3.52824
36_09	Gobiidae	Bathygobius	soporator	Frillfin Gogy	microinvertivore	1.08	v	12.159	5.706	42.3029	-10.6285	3.10955
171_09	Mithracidae	Macrocoeloma	subparallelum	sponge/other decorator crab	herbivore	1.08	i	3.08516	3.194	13.4824	-13.592	0.492995
50_09	Labrisomidae	Malacoctenus	macropus	Rosey Blenny	microinvertivore	1.06	v	10.372	6.574	35.9422	-11.077	3.49415
254_09	Squillidae	erugosquilla	sp	Mantis Shrimp	microinvertivore	1.05	i	7.20958	5.795	29.6349	-11.61	1.5977
338_09	Labrisomidae	Malacoctenus	macropus	Rosey Blenny	microinvertivore	1.04	v	9.631	6.27	35.731	-13.4184	3.11979
8_09	Tychidae	Pitho	aculeata	pitho	herbivore	1.04	i	4.66439	2.771	19.526	-15.0605	0.27212
66_09	Labrisomidae	Malacoctenus	macropus	Rosey Blenny	microinvertivore	1.02	v	10.726	6.99	38.8079	-10.9859	3.22761
33_09	Labrisomidae	Malacoctenus	macropus	Rosey Blenny	microinvertivore	1.01	v	10.592	6.746	37.7986	-11.388	3.52092
72_09	Labrisomidae	Malacoctenus	macropus	Rosey Blenny	microinvertivore	1.01	v	11.202	6.36	38.3611	-10.5236	3.39628
174_09	Majidae	Mithraculus	sculptus	Green Reef Crab-distinct green claws- more circular carapace than pitho - hairy legs	herbivore	1.01	i	2.86739	3.592	13.8423	-15.587	0.330965
743_10	Sciaenidae	paraclinus	acuminatus	highhat	microinvertivore	1	v	9.2	6.55	34.43	-13.82	3.34506
71_09	Labrisomidae	Malacoctenus	macropus	Rosey Blenny	microinvertivore	0.99	v	11.277	6.428	39.4601	-11.2866	3.31185
456_09	Gobiidae	Bathygobius	soporator	Frillfin Gogy	microinvertivore	0.97	v	11.678	5.454	40.314	-12.8651	2.89635
176_09	Majidae	Mithraculus	sculptus	Green Reef Crab-distinct green claws- more circular carapace than pitho - hairy legs	herbivore	0.95	i	3.06207	3.368	13.4512	-14.464	0.437486
432_09	Scaridae	Sparisoma	sp.	Parrotfish	herbivore	0.95	v	9.987	4.768	34.596	-11.7179	3.4478
336_09	Labrisomidae	Malacoctenus	macropus	Rosey Blenny	microinvertivore	0.93	v	10.397	5.649	36.168	-13.3403	3.32795
19_09	Labrisomidae	Malacoctenus	macropus	Rosey Blenny	microinvertivore	0.92	v	11.884	6.767	41.3499	-11.518	3.2623
433_09	Scaridae	Sparisoma	sp.	Parrotfish	herbivore	0.91	v	11.114	5.051	37.999	-12.292	3.00554
73_09	Gobiidae	Bathygobius	soporator	Frillfin Gogy	microinvertivore	0.88	v	13.126	6.471	45.2111	-12.1685	3.23076
151_09	Portunidae	Callinectes	sapidus	blue crab	omnivore	0.86	i	4.90122	4.019	19.6858	-12.66	0.846366
175_09	Majidae	Mithraculus	sculptus	Green Reef Crab-distinct green claws- more circular carapace than pitho - hairy legs	herbivore	0.83	i	2.72879	3.021	14.2318	-16.245	0.353374
70_09	Gobiidae	Bathygobius	soporator	Frillfin Gogy	microinvertivore	0.78	v	9.822	6.802	35.5024	-11.4017	3.29391
181_09	Majidae	Mithraculus	sculptus	Green Reef Crab-distinct green claws- more circular carapace than pitho - hairy legs	herbivore	0.75	i	3.17449	3.393	14.6339	-13.8914	0.4639
252_09	Penaeidae	Penaeid	shrimp	Common Peneid Shrimp	herbivore	0.75	i	9.47787	4.745	32.9482	-11.9754	1.02955
188_09	Squillidae	Squillid	shrimp	Mantis Shrimp	microinvertivore	0.74	i	5.9542	5.132	24.8794	-13.244	1.51261
517_10	Syngnathidae	Syngnathus	pelagicus	sargassum pipefish	microinvertivore	0.72	v	10.9743	6.172	35.5594	-12.93	4.43438
74_09	Gobiidae	Bathygobius	soporator	Frillfin Gogy	microinvertivore	0.69	v	10.664	6.191	39.6466	-12.1964	2.93079
88_09	Tychidae	Pitho	aculeata	pitho	herbivore	0.69	i	3.48663	3.487	14.4432	-13.8322	0.376787
105_09	Majidae	Mithraculus	sculptus	Green Reef Crab-distinct green claws- more circular carapace than pitho - hairy legs	herbivore	0.68	i	5.34921	3.66	23.2733	-15.4275	0.517961
267_09	Panopeidae	Panopeus	sp.	Panopeus	microinvertivore	0.68	i	4.56799	4.697	19.5141	-12.6988	0.774256
671_10	Tetraodontidae	Canthigaster	rostrata	sharpnose puffer	omnivore	0.67	v	11.7	6.08	42.26	-15.48	3.06119
43_09	Labrisomidae	Malacoctenus	macropus	Rosey Blenny	microinvertivore	0.64	v	10.684	5.499	36.5048	-11.524	2.51921
744_10	Sciaenidae	paraclinus	acuminatus	highhat	microinvertivore	0.62	v	8.48	6.17	33.6	-14.06	3.58271
11_09	Labrisomidae	Malacoctenus	macropus	Rosey Blenny	microinvertivore	0.61	v	14.108	5.332	48.2792	-10.608	3.03185
82_09	Majidae	Mithraculus	sculptus	Green Reef Crab-distinct green claws- more circular carapace than pitho - hairy legs	herbivore	0.61	i	4.23409	3.433	19.3766	-16.18	0.377295
94_09	Tychidae	Pitho	aculeata	pitho	herbivore	0.61	i	3.58019	3.168	15.1026	-14.6851	0.247308
318_09	Blennidae	Salarias	fasciatus	banded blenny	microinvertivore	0.6	v	9.925	5.815	33.7598	-11.9412	3.17777
186_09	Scaridae	Sparisoma	sp.	Parrotfish	herbivore	0.57	v	10.177	5.101	35.644	-13.415	2.8155
76_09	Gobiidae	Bathygobius	soporator	Frillfin Gogy	microinvertivore	0.56	v	9.389	5.684	34.0433	-11.4033	3.04812
261_09	Parguridae	Pagurus	longicarpus	banded dwarf hermit	omnivore	0.54	i	7.1905	2.983	30.892	-10.4851	0.657509
226_09	Scaridae	Sparisoma	sp.	Parrotfish	herbivore	0.54	v	10.647	5.11	36.954	-14.2097	2.85499
604_10	Sciaenidae	paraclinus	acuminatus	highhat	microinvertivore	0.52	v	9.14	5.71	32.56	-14.13	2.63606
75_09	Gobiidae	Bathygobius	soporator	Frillfin Gogy	microinvertivore	0.51	v	10.507	5.682	37.9025	-10.6884	3.14627
79_11	Sciaenidae	paraclinus	acuminatus	highhat	microinvertivore	0.5	v	11.2034	5.317	38.3301	-12.824	2.4374
455_09	Gobiidae	Bathygobius	soporator	Frillfin Gogy	microinvertivore	0.49	v	10.47	4.082	42.041	-9.14915	2.5115
182_09	Majidae	Mithraculus	sculptus	Green Reef Crab-distinct green claws- more circular carapace than pitho - hairy legs	herbivore	0.48	i	3.40535	2.696	14.9178	-16.0176	0.469014
249_09	Majidae	Mithraculus	sculptus	Green Reef Crab-distinct green claws- more circular carapace than pitho - hairy legs	herbivore	0.48	i	3.22644	2.923	16.4012	-14.7771	0.429086
106_09	Parguridae	Pagurus	longicarpus	banded dwarf hermit	omnivore	0.46	i	6.16818	3.298	27.1162	-13.397	0.73661
273_09	Alpheidae	Alpheid	sp	Snapping Shrimp	microinvertivore	0.45	i	9.339	3.194	37.639	-8.37023	0.932626
453_09	Gobiidae	Bathygobius	soporator	Frillfin Gogy	microinvertivore	0.45	v	10.458	5.109	37.307	-15.7943	3.15394
180_09	Majidae	Mithraculus	sculptus	Green Reef Crab-distinct green claws- more circular carapace than pitho - hairy legs	herbivore	0.44	i	3.05318	3.098	13.9765	-15.823	0.346474
37_09	Alpheidae	Alpheid	sp	Snapping Shrimp	microinvertivore	0.43	i	8.50743	3.424	30.6336	-8.07907	0.870358
53_09	Labrisomidae	Malacoctenus	macropus	Rosey Blenny	microinvertivore	0.43	v	11.346	5.185	38.6207	-12.69	2.70998
77_09	Palaemonidae	Palaemon	floridana	florida grass shrimp	herbivore	0.43	i	9.16347	5.834	31.9747	-11.456	1.05947
112_09	Squillidae	erugosquilla	sp	Mantis Shrimp	microinvertivore	0.43	i	6.63274	4.805	27.7163	-11.783	1.24206
54_09	Gobiidae	Bathygobius	soporator	Frillfin Gogy	microinvertivore	0.42	v	11.079	5.666	37.9649	-11.3739	2.96927
187_09	Labridae	Halichoeres	bivittatus	Slippery Dick	macroinvertivore	0.42	v	10.066	6.204	35.412	-13.0109	3.70794
280_09	Panopeidae	Panopeus	sp.	Panopeus	microinvertivore	0.41	i	6.894	4.885	31.722	-9.36943	0.924636
85_09	Tychidae	Pitho	aculeata	pitho	herbivore	0.4	i	4.17847	3.635	18.535	-14.764	0.366002
225_09	Scaridae	Sparisoma	sp.	Parrotfish	herbivore	0.38	v	9.18	5.394	31.424	-13.0325	4.55831
15_09	Alpheidae	Alpheid	sp	Snapping Shrimp	microinvertivore	0.37	i	8.69283	3.875	33.6945	-10.02	0.813456
45_09	Majidae	Mithraculus	sculptus	green clinging crab	herbivore	0.37	i	4.67506	3.108	21.59	-14.958	0.470344
257_09	Alpheidae	Alpheid	sp	Snapping Shrimp	microinvertivore	0.36	i	8.52179	4.358	32.0063	-10.644	0.895339
114_09	Blennidae	Salarias	fasciatus	banded blenny	microinvertivore	0.32	v	10.788	5.031	38.872	-12.9454	2.13612
121_09	Panopeidae	Panopeus	sp.	Panopeus	microinvertivore	0.32	i	4.03534	2.195	19.5593	-14.19	0.50701
103_09	Alpheidae	Alpheid	sp	Snapping Shrimp	microinvertivore	0.31	i	7.90484	3.962	30.6619	-11.368	0.907527
140_09	Alpheidae	Alpheid	sp	Snapping Shrimp	microinvertivore	0.31	i	9.06212	3.936	36.757	-9.441	1.01369
20_09	Mithracidae	Microphyrs	bicornutus	decorator speck claw	herbivore	0.31	i	3.97432	2.85	17.3111	-15.0509	0.3891
434_09	Scaridae	Sparisoma	sp.	Parrotfish	herbivore	0.31	v	10.316	5.455	34.839	-13.5501	3.30134
200_09	Diogenidae	Clibanarius	tricolor	Tricolor hermit crab_____	omnivore	0.3	i	6.19869	3.453	26.5459	-16.0875	0.899982
178_09	Majidae	Mithraculus	sculptus	Green Reef Crab-distinct green claws- more circular carapace than pitho - hairy legs	herbivore	0.28	i	3.73237	3.634	17.6137	-15.782	0.53773
79_09	Tychidae	Pitho	aculeata	pitho	herbivore	0.27	i	2.92084	3.126	11.9122	-12.6799	0.420465
177_09	Majidae	Mithraculus	sculptus	Green Reef Crab-distinct green claws- more circular carapace than pitho - hairy legs	herbivore	0.26	i	3.18777	2.754	15.2594	-15.516	0.529489
189_09	Majidae	Mithraculus	sculptus	Green Reef Crab-distinct green claws- more circular carapace than pitho - hairy legs	herbivore	0.25	i	3.18814	3.212	15.8198	-14.5598	0.552803
274_09	Parguridae	Pagurus	longicarpus	banded dwarf hermit	omnivore	0.25	i	7.01237	3.22	25.7786	-12.092	0.748072
179_09	Majidae	Mithraculus	sculptus	Green Reef Crab-distinct green claws- more circular carapace than pitho - hairy legs	herbivore	0.24	i	3.91269	3.509	18.9234	-15.8685	0.407734
227_09	Diogenidae	Clibanarius	tricolor	Tricolor hermit crab_____	omnivore	0.21	i	6.342	2.959	32.065	-13.6835	0.948731
183_09	Majidae	Mithraculus	sculptus	Green Reef Crab-distinct green claws- more circular carapace than pitho - hairy legs	herbivore	0.21	i	3.77043	2.961	17.3131	-15.599	0.478124
276_09	Diogenidae	Calcinus	tibicen	smooth clawed hermit	omnivore	0.19	i	5.01841	3.877	22.0516	-15.6267	0.501046
260_09	Parguridae	Pagurus	longicarpus	banded dwarf hermit	omnivore	0.19	i	5.57225	3.104	24.1295	-13.355	0.770654
104_09	Parguridae	Pagurus	longicarpus	banded dwarf hermit	omnivore	0.19	i	9.06277	3.846	37.3878	-12.09	0.829558
259_09	Gobiidae	Gnatholepis	thompsoni	goldspot goby	microinvertivore	0.15	v	9.439	5.418	34.454	-12.2901	2.4534
152_09	Squillidae	Squillid	shrimp	Mantis Shrimp	microinvertivore	0.14	i	5.87792	6.345	24.1412	-17.2572	1.21792
275_09	Parguridae	Pagurus	longicarpus	banded dwarf hermit	omnivore	0.11	i	6.46284	2.477	24.9125	-13.331	0.724792
34_Stoic	Acanthuridae	Acanthurus	bahianus	surgeonfish_2_11	herbivore		v	11.7069	6.913	37.5303	-12.307	3.58631
8_Stoic	Acanthuridae	Acanthurus	chirurgus	Doctorfish1_10	herbivore		v	11.1395	6.08	37.9136	-15.337	3.25031
33_Stoic	Acanthuridae	Acanthurus	bahianus	surgeonfish_1_11	herbivore		v	10.5078	5.751	39.2623	-10.867	2.90553
10_07	Alpheidae	Alpheid	sp	Snapping Shrimp	microinvertivore		i	7.07		29.15		0.922688
13_07	Amphipoda	sp	sp	amphipod	herbivore		i	3.82		22.39		0.594742
8_07	Anguillidae	Anguilla	rostrata	american eel	microinvertivore		v	9.74		46.12		1.28866
24_Stoic	Balistidae	Balistes	vetula	queentrigger_1_11	macroinvertivore		v	11.653	7.144	36.7972	-11.842	4.31299
1_07	Blennidae	Salarias	fasciatus	banded blenny	microinvertivore		v	10.9		38.43		7.43035
5_07	Gobiidae	Bathygobius	soporator	frillfin goby	microinvertivore		v	9.27		36.15		3.2128
6_Stoic	Haemulidae	Haemulon	melanurum	cottonwick_1	macroinvertivore		v	11.25	6.025	36.67	-11.88	3.18309
7_Stoic	Haemulidae	Haemulon	melanurum	Cottonwick_2	macroinvertivore		v	11.71	5.94	37.47	-11.29	3.61888
22_Stoic	Holocentridae	Holocentrus	rufus	longsquirrel_1	macroinvertivore		v	9.39	7.88	33.61	-11.65	5.08114
20_07	Holothuridae	Holothuria	floridana	florida seacumber	detritivore		i	5.68		21.35		0.0981091
29_10	Labridae	Halichoeres	bivittatus	Slippery Dick	macroinvertivore		v	11.1873	6.846	37.6999	-11.795	3.43421
4_07	Labridae	Halichoeres	bivittatus	Slippery Dick	macroinvertivore		v	10.31		37.9		3.27334
19_Stoic	Labridae	Lachnolaimus	maximus	hogfish_10	macroinvertivore		v	12.11	7.11	39.01	-13.35	2.77449
3_Stoic	Labridae	Halichoeres	poeyi	black wrasse_1	macroinvertivore		v	10.779	6.596	39.4805	-11.713	3.65573
18_Stoic	Labridae	Lachnolaimus	maximus	hogfish_1	macroinvertivore		v	11.7054	6.3636	39.524	-13.0402	3.41891
20_Stoic	Labridae	Lachnolaimus	maximus	hogfish_2	macroinvertivore		v	12.1934	7.76425	39.6791	-12.9168	3.01784
21_Stoic	Labridae	Lachnolaimus	maximus	hogfish_3	macroinvertivore		v	12.35	7.31	40.05	-13.56	4.12887
3_07	Labrisomidae	Malacoctenus	macropus	Rosey Blenny	microinvertivore		v	8.1		31.82		4.1899
701_08	Lutjanidae	Lutjanus	griseus	gray snapper	piscivore.invertivore		v	10.4596	9.062	37.1145	-11.098	4.00761
702_08	Lutjanidae	Lutjanus	griseus	gray snapper	piscivore.invertivore		v	10.6887	8.603	37.363	-10.19	3.21401
17_07	Majidae	Mithraculus	sculptus	Green Reef Crab-distinct green claws- more circular carapace than pitho - hairy legs	herbivore		i	3.57		16.43		0.298182
16_07	Mithracidae	Microphyrs	bicornutus	decorator speck claw	herbivore		i	2.57		12.53		0.374887
385_09	Muraenidae	Gymnothorax	miliaris	goldentail moray	piscivore		v	12.7714	8.646	44.3079	-12.583	2.22903
28_Stoic	Ostraciidae	Rhinesomus	triqueter	smoothtrunk_3	macroinvertivore		v	8.76659	6.84367	47.3789	-14.267	2.5259
26_Stoic	Ostraciidae	Rhinesomus	triqueter	smoothtrunk_1	macroinvertivore		v	8.83484	6.88833	48.437	-12.5643	2.4034
7_07	Palaemonidae	Palaemon	floridana	florida grass shrimp	herbivore		i	8.6		35.37		1.59707
15_07	Panopeidae	Panopeus	herbstii	Panopeus	microinvertivore		i	3.06		13.46		0.46541
14_07	Panopeidae	Panopeus	sp.	False Panopeus	microinvertivore		i	4.17		19.28		0.534545
11_07	Parguridae	Pagurus	longicarpus	banded dwarf hermit	omnivore		i	5.17		24.6		0.912382
9_Stoic	Pomacanthidae	Pomacanthus	paru	frenchangel_1_11	microinvertivore		v	10.278	7.113	36.5245	-12.888	3.73308
23_Stoic	Pomacanthidae	Holacanthus	ciliaris	queen angel_1	microinvertivore		v	9.32152	6.773	39.1024	-11.8161	3.18601
10_Stoic	Pomacanthidae	Pomacanthus	paru	frenchangel_2_11	microinvertivore		v	9.69238	6.447	42.7719	-14.554	4.09477
1_Stoic	Pomacanthidae	Holacanthus	ciliaris	Angel_1	microinvertivore		v	9.49	5.06	44.22	-15.85	2.44742
16_Stoic	Pomacanthidae	Pomacanthus	arcuatus	Grey Angel	microinvertivore		v	9.31	7.85	46.25	-13.15	2.6611
17_Stoic	Pomacanthidae	Pomacanthus	arcuatus	greyangel_1_11	microinvertivore		v	9.11027	7.31033	46.864	-13.043	2.118
9_07	Portunidae	Portunid	sp	portunid	omnivore		i	4.72		20.79		1.12415
2_07	Scaridae	Sparisoma	sp.	parrot sp	herbivore		v	7.86		32.87		4.41537
32_Stoic	Scaridae	Sparisoma	viride	stoplight_5	herbivore		v	10.4743	4.178	33.9219	-11.108	2.06016
5_Stoic	Scaridae	Scarus	coeruleus	Blue Parrot_2	herbivore		v	10.16	4.42	34.88	-11.83	3.19716
31_Stoic	Scaridae	Sparisoma	viride	stoplight_4	herbivore		v	11.08	3.7	36.42	-9.97	3.93429
30_Stoic	Scaridae	Sparisoma	viride	stoplight_3	herbivore		v	11.32	3.73	37.12	-10.41	3.56158
29_Stoic	Scaridae	Sparisoma	viride	stoplight_1	herbivore		v	11.38	3.76	37.17	-10.19	2.88529
4_Stoic	Scaridae	Scarus	coeruleus	blue parrot_1	herbivore		v	11.4413	5.5505	38.0936	-12.6989	2.86293
372_09	Scorpaenidae	Pterois	volitans	lionfish	piscivore.invertivore		v	9.66674	8.292	37.6713	-15.674	3.11926
376_09	Scorpaenidae	Pterois	volitans	lionfish	piscivore.invertivore		v	10.6457	8.861	37.7344	-13.929	3.70912
373_09	Scorpaenidae	Pterois	volitans	lionfish	piscivore.invertivore		v	10.1212	8.483	38.0212	-14.5145	3.22696
25_Stoic	Serranidae	Epinephelus	guttatus	RedHind_174	piscivore.invertivore		v	11.04	7.93	38.77	-11.24	3.54518
380_09	Sparidae	Calamus	bajonado	jolthead	piscivore.invertivore		v	11.9697	7.261	41.2491	-11.6235	3.4006
349_09	Sphyraenidae	Sphyraena	barracuda	barracuda	piscivore		v	11.1579	8.1825	34.3998	-11.575	4.64949
6_07	Squillidae	Squillid	shrimp	Mantis Shrimp	microinvertivore		i	5.29		24.54		2.16991
18_07	Tychidae	Pitho	aculeata	pitho	herbivore		i	2.77		13.3		0.257746
750_09	Muraenidae	Gymnothorax	funebris	green moray	piscivore	2597.3	v	13.7641	9.96879	60.1585	-12.49
357_08	Strombidae	Strombus	gigas	queen conch	herbivore	321.57	i	9.7937	2.45686	39.4641	-16.116
359_08	Strombidae	Strombus	gigas	queen conch	herbivore	291.43	i	9.3622	2.44471	37.6333	-15.492
725_10	Panlinuridae	Panulirus	argus	spiny lobster	omnivore	272.679	i					0.844066
276_08	Strombidae	Strombus	gigas	queen conch	herbivore	210	i	10.6181	1.81829	39.9745	-13.505
358_08	Strombidae	Strombus	gigas	queen conch	herbivore	191.65	i	9.1542	2.37979	38.6602	-14.975
289_08	Lutjanidae	Lutjanus	griseus	gray snapper	piscivore.invertivore	181.351	v	11.1238	7.72936	37.2711	-11.453
93_10	Lutjanidae	Lutjanus	apodus	schoolmaster snapper	piscivore.invertivore	174.69	v	10.2773	8.25	40.0052	-11.9401
875_08	Lutjanidae	Lutjanus	griseus	gray snapper	piscivore.invertivore	168.191	v	11.4575	8.8705	38.8241	-11.46
721_10	Panlinuridae	Panulirus	argus	spiny lobster	omnivore	158.226	i					0.844516
717_10	Panlinuridae	Panulirus	argus	spiny lobster	omnivore	135.596	i					1.11245
572_09	Holothuridae	Holothuria	floridana	florida seacumber	detritivore	121.28	i	6.6109	5.318	21.817	-12.935
711_09	Haemulidae	Haemulon	plumieri	white grunt	macroinvertivore	117.8	v	10.5555	8.153	39.3533	-12.3046
729_10	Panlinuridae	Panulirus	argus	spiny lobster	omnivore	115.161	i					0.806295
351_08	Strombidae	Strombus	gigas	queen conch	herbivore	89.63	i	8.386	2.73757	35.9839	-14.551
731_10	Panlinuridae	Panulirus	argus	spiny lobster	omnivore	85.7109	i					0.706206
637_10	Portunidae	Cronius	ruber	black point sculling crab	omnivore	81.6	i					0.861862
570_09	Cassiopeidae	Cassiopea	andromeda	cassiopea	zooplanktivore	79.78	i	3.2364	1.422	14.6067	-18.648
349_08	Strombidae	Strombus	gigas	queen conch	herbivore	78.19	i	8.9934	2.14986	38.1617	-14.579
569_09	Cassiopeidae	Cassiopea	andromeda	cassiopea	zooplanktivore	76.25	i	2.759	0.606	13.8841	-19.1467
350_08	Strombidae	Strombus	gigas	queen conch	herbivore	73.43	i	9.2536	1.68121	37.7075	-14.555
352_08	Strombidae	Strombus	gigas	queen conch	herbivore	71.6	i	8.8266	1.69493	38.6819	-14.979
732_10	Panlinuridae	Panulirus	argus	spiny lobster	omnivore	70.6384	i					1.04269
291_08	Lutjanidae	Lutjanus	griseus	gray snapper	piscivore.invertivore	63.6445	v	10.31	7.86507	33.034	-11.172
348_08	Strombidae	Strombus	gigas	queen conch	herbivore	63	i	8.3934	1.5405	34.8393	-14.099
112_11	Haemulidae	Haemulon	parra	sailor's choice	macroinvertivore	61	v	12.5793	5.317	38.3229	-11.282
166_10	Portunidae	Cronius	ruber	black point sculling crab	omnivore	57.51	i	4.84277	4.999	24.3513	-10.4124
726_10	Panlinuridae	Panulirus	argus	spiny lobster	omnivore	57.3877	i					1.06206
353_08	Strombidae	Strombus	gigas	queen conch	herbivore	54.89	i	9.9638	1.95129	40.4958	-15.108
406_10	Serranidae	Mycteroperca	bonaci	black grouper	piscivore.invertivore	49.07	v	11.22	8.18	37.02	-11.99
571_09	Cassiopeidae	Cassiopea	andromeda	cassiopea	zooplanktivore	48.57	i	3.23185	1.683	16.2465	-18.456
83_10	Haemulidae	Haemulon	sciurus	blue stripped grunt	macroinvertivore	47.84	v	11.4908	8.135	38.9942	-12.1555
381_10	Panopeidae	Panopeus	sp.	False Panopeus	microinvertivore	47.6	i					0.892369
352_09	Lutjanidae	Lutjanus	apodus	schoolmaster snapper	piscivore.invertivore	46.346	v	10.0313	7.759	31.4482	-11.483
394_09	Calappidae	calappa	flammea	flame box crab	microinvertivore	44.09	i	2.912	4.41	14.0822	-13.378
347_08	Strombidae	Strombus	gigas	queen conch	herbivore	38.4	i	9.4525	1.95314	37.9493	-15.166
817_09	Serranidae	Epinephelus	guttatus	red hind	piscivore.invertivore	35.7	v	10.9144	7.357	34.2754	-10.0815
428_10	Scaridae	Nicholsina	usta	emerald parrotfish	herbivore	33.08	v	11.28	4.72	36.89	-13.09
733_10	Panlinuridae	Panulirus	argus	spiny lobster	omnivore	32.9592	i					1.05795
96_11	Holocentridae	Holocentrus	coruscum	reef suirrelfish	macroinvertivore	32.1	v	9.56116	6.893	42.1796	-14.559
737_10	Panlinuridae	Panulirus	argus	spiny lobster	omnivore	30.1526	i					0.93855
8_11	Pomacentridae	Stegastes	leucostictus	beaugregory	herbivore	25.3	v	7.67263	7.91233	45.6448	-15.105
133_10	Haemulidae	Haemulon	flavolineatum	french grunt	macroinvertivore	24.68	v	10.42	5.54	35.98	-12.07
354_08	Strombidae	Strombus	gigas	queen conch	herbivore	24.28	i	8.723	1.72293	38.2023	-14.05
564_10	Pomacentridae	Stegastes	leucostictus	beaugregory	herbivore	21.65	v	7.984	8.395	37.5506	-18.377
382_10	Portunidae	Portunus	sebae	ocellate swimming crab	omnivore	19.05	i					0.876382
127_11	Atherinidae	Atherinomorus	stipes	reef silversides	zooplanktivore	13.2	v	11.7111	5.363	43.4034	-17.39
568_09	Mithracidae	Microphyrs	bicornutus	decorator speck claw	herbivore	11.1	i	3.13533	3.88	14.629	-13.479
469_09	Dendrodorididae	Dendrodoris	krebsii	krebs dris	herbivore	8.69	i	5.14321	5.252	21.4237	-12.109
45_11	Chaetodontidae	Chaetodon	capistratus	four-eye butterflyfish	microinvertivore	8.3	v	10.2097	7.118	42.1637	-11.925
49_11	Chaetodontidae	Chaetodon	capistratus	four-eye butterflyfish	microinvertivore	7.6	v	4.94833	4.274	23.7657	-19.794
396_09	Dromiidae	Dromidia	antillensis	true sponge crab	microinvertivore	7.58	i	4.545	5.232	22.8846	-12.876
496_10	Chaetodontidae	Chaetodon	capistratus	four-eye butterflyfish	microinvertivore	7.1	v	9.7842	6.701	36.7128	-13.3313
395_09	Panopeidae	Panopeus	sp.	Panopeus	microinvertivore	7.05	i	3.539	5.695	15.8029	-12.111
410_09	Tychidae	Pitho	aculeata	pitho	herbivore	6.67	i	2.32246	3.73	11.0657	-13.931
567_09	Portunidae	Callinectes	sapidus	blue crab	omnivore	6.24	i	4.44406	3.778	18.5245	-12.938
404_09	Calappidae	calappa	gallus	box crab ( I called it chicken box)	microinvertivore	6.09	i	4.20949	5.486	18.7529	-12.228
279_09	Panopeidae	Panopeus	sp.	Panopeus	microinvertivore	6.01	i	3.80385	4.222	16.3808	-14.2005
326_09	Tychidae	Pitho	aculeata	pitho	herbivore	5.51	i	7.064	3.123	32.4989	-16.912
440_10	Haemulidae	Haemulon	melanurum	tomtate	macroinvertivore	5.3	v	10.0473	6.883	37.9315	-15.2062
457_08	Strombidae	Strombus	gigas	queen conch	herbivore	5.27716	i	9.4332	1.88364	37.4378	-13.611
461_09	Tychidae	Pitho	aculeata	pitho	herbivore	5.07	i	3.503	2.817	17.0125	-17.063
397_09	Portunidae	Callinectes	sapidus	blue crab	omnivore	4.98	i	3.708	4.364	16.4925	-14.248
448_09	Panopeidae	Panopeus	sp.	Panopeus	microinvertivore	4.62	i	4	4.392	18.2811	-15.289
328_09	Panopeidae	Panopeus	sp.	Panopeus	microinvertivore	4.32	i	4.342	3.949	19.4054	-16.128
319_09	Tychidae	Pitho	aculeata	pitho	herbivore	4.15	i	5.094	1.944	21.3497	-14.57
399_09	Scaridae	Sparisoma	sp.	Parrotfish	herbivore	4.09	v	10.73	5.523	36.402	-10.4986
419_09	Tychidae	Pitho	aculeata	pitho	herbivore	4.08	i	3.792	3.213	17.9047	-13.717
327_09	Tychidae	Pitho	aculeata	pitho	herbivore	3.98	i	3.707	1.997	16.297	-15.16
468_09	Squillidae	Squillid	shrimp	Mantis Shrimp	microinvertivore	3.6	i	8.611	6.33	37.0263	-12.556
325_09	Squillidae	Squillid	shrimp	Mantis Shrimp	microinvertivore	3.56	i	7.897	6.23	33.7281	-14.491
418_09	Tychidae	Pitho	aculeata	pitho	herbivore	3.52	i	2.76	3.618	12.7251	-13.842
670_10	Tetraodontidae	Canthigaster	rostrata	sharpnose puffer	omnivore	3.46	v	11.3554	5.474	38.2104	-13.1875
447_09	Portunidae	Callinectes	sapidus	blue crab	omnivore	3.12	i	4.92523	3.839	20.5419	-14.257
321_09	Panopeidae	Panopeus	sp.	Panopeus	microinvertivore	3.01	i	5.067	3.874	22.8013	-14.793
317_09	Squillidae	Squillid	shrimp	Mantis Shrimp	microinvertivore	2.95	i	7.226	6.541	32.1384	-13.136
334_09	Squillidae	Squillid	shrimp	Mantis Shrimp	microinvertivore	2.75	i	7.069	6.002	28.3485	-13.815
398_09	Portunidae	Callinectes	sapidus	blue crab	omnivore	2.52	i	4.889	4.735	19.9973	-12.711
409_09	Mithracidae	Microphyrs	bicornutus	decorator speck claw	herbivore	2.51	i	3.27167	3.673	15.6483	-14.856
578_09	Tychidae	Pitho	aculeata	pitho	herbivore	2.43	i	6.85544	3.835	26.9206	-14.815
172_09	Mithracidae	Microphyrs	bicornutus	decorator speck claw	herbivore	2.42	i	3.43187	3.245	17.3805	-16.683
330_09	Panopeidae	Panopeus	sp.	Panopeus	microinvertivore	2.38	i	4.721	3.045	22.118	-14.954
458_09	Mithracidae	Microphyrs	bicornutus	decorator speck claw	herbivore	2.31	i	5.27345	3.198	22.2954	-16.338
39_09	Portunidae	Callinectes	sapidus	blue crab	omnivore	2.29	i	5.2848	5.438	21.0747	-12.7
532_09	Amphinomidae	sp	sp	fireworm	microinvertivore	2.24	i	7.88996	5.116	33.9617	-13.312
329_09	Panopeidae	Panopeus	sp.	Panopeus	microinvertivore	2.16	i	5.147	3.929	23.0887	-16.087
416_09	Panopeidae	Panopeus	sp.	Panopeus	microinvertivore	2.03	i	4.33931	4.903	19.1092	-13.438
473_09	Panopeidae	Panopeus	sp.	Panopeus	microinvertivore	2.02	i	5.09948	4.333	20.8012	-13.968
540_09	Parguridae	Pagurus	longicarpus	banded dwarf hermit	omnivore	1.9	i	5.3405	5.096	20.8106	-13.544
475_09	Panopeidae	Panopeus	sp.	Panopeus	microinvertivore	1.74	i	4.534	4.254	21.009	-14.577
474_09	Panopeidae	Panopeus	sp.	Panopeus	microinvertivore	1.7	i	4.19034	4.124	17.7734	-12.922
483_09	Mithracidae	Microphyrs	bicornutus	decorator speck claw	herbivore	1.6	i	3.57	3.47	16.4095	-16.79
414_09	Mithracidae	Microphyrs	bicornutus	decorator speck claw	herbivore	1.5	i	4.96622	3.859	21.8114	-13.984
488_09	Panopeidae	Panopeus	sp.	Panopeus	microinvertivore	1.46	i	4.26975	4.479	19.1012	-14.647
415_09	Mithracidae	Microphyrs	bicornutus	decorator speck claw	herbivore	1.42	i	5.55	3.686	26.5346	-14.913
577_09	Squillidae	Squillid	shrimp	Mantis Shrimp	microinvertivore	1.37	i	7.4675	5.199	28.9362	-12.002
345_10	Stenopodidae	Stenopus	hispidus	banded coral shrimp	omnivore	1.36	i	8.03898	5.318	33.1606	-12.8441
486_09	Mithracidae	Microphyrs	bicornutus	decorator speck claw	herbivore	1.19	i	5.38829	4.255	24.2063	-17.831
476_09	Panopeidae	Panopeus	sp.	Panopeus	microinvertivore	1.19	i	4.966	4.112	21.6282	-14.752
346_10	Stenopodidae	Stenopus	hispidus	banded coral shrimp	omnivore	1.19	i	14.1784	4.75	59.9773	-13.3903
485_09	Mithracidae	Microphyrs	bicornutus	decorator speck claw	herbivore	1.11	i	5.574	3.446	26.6477	-17.092
459_09	Mithracidae	Microphyrs	bicornutus	decorator speck claw	herbivore	1.04	i	4.26358	3.32	19.2778	-17.219
403_09	Alpheidae	Alpheid	sp	Snapping Shrimp	microinvertivore	0.92	i	7.291	3.898	28.2475	-9.416
333_09	Squillidae	Squillid	shrimp	Mantis Shrimp	microinvertivore	0.86	i	7.055	6.372	29.7075	-14.364
544_09	Parguridae	Pagurus	longicarpus	banded dwarf hermit	omnivore	0.77	i	6.33589	3.664	25.9334	-12.84
450_09	Alpheidae	Alpheid	sp	Snapping Shrimp	microinvertivore	0.7	i	8.76343	3.832	33.4404	-14.946
437_09	Alpheidae	Alpheid	sp	Snapping Shrimp	microinvertivore	0.7	i	9.93529	3.578	37.9578	-15.035
439_09	Alpheidae	Alpheid	sp	Snapping Shrimp	microinvertivore	0.7	i	10.3222	3.675	39.5674	-15.96
451_09	Alpheidae	Alpheid	sp	Snapping Shrimp	microinvertivore	0.62	i	9.03054	2.938	33.7236	-12.625
337_09	Labrisomidae	Malacoctenus	macropus	Rosey Blenny	microinvertivore	0.58	v	10.6622	5.558	37.3867	-12.706
413_09	Alpheidae	Alpheid	sp	Snapping Shrimp	microinvertivore	0.57	i	8.423	3.461	35.1783	-8.515
78_11	Sciaenidae	paraclinus	acuminatus	highhat	microinvertivore	0.5	v	10.7635	5.39	37.328	-12.769
440_09	Alpheidae	Alpheid	sp	Snapping Shrimp	microinvertivore	0.48	i	8.78155	3.072	32.4102	-11.029
429_09	Penaeidae	Penaeid	shrimp	Common Peneid Shrimp	herbivore	0.47	i	10.731	2.735	40.383	-11.287
87_09	Tychidae	Pitho	aculeata	pitho	herbivore	0.46	i					0.344673
549_09	Parguridae	Pagurus	longicarpus	banded dwarf hermit	omnivore	0.45	i	6.45613	3.697	27.5832	-13.075
86_09	Tychidae	Pitho	aculeata	pitho	herbivore	0.42	i					0.27638
417_09	Mithracidae	Microphyrs	bicornutus	decorator speck claw	herbivore	0.39	i	4.189	3.651	18.2479	-14.434
408_09	Alpheidae	Alpheid	sp	Snapping Shrimp	microinvertivore	0.38	i	8.1979	2.464	33.2085	-8.413
52_09	Gobiidae	Bathygobius	soporator	Frillfin Gogy	microinvertivore	0.37	v	11.251	5.769	36.393	-11.1378
272_09	Panopeidae	Panopeus	sp.	Panopeus	microinvertivore	0.36	i	6.087	5.217	26.5964	-12.161
449_09	Labridae	Halichoeres	bivittatus	Slippery Dick	macroinvertivore	0.35	v	10.4221	7.075	37.6006	-14.889
263_09	Parguridae	Pagurus	longicarpus	banded dwarf hermit	omnivore	0.33	i	5.388	2.663	22.5839	-13.917
452_09	Alpheidae	Alpheid	sp	Snapping Shrimp	microinvertivore	0.32	i	9.85922	2.961	38.645	-13.607
277_09	Portunidae	Callinectes	sapidus	blue crab	omnivore	0.32	i	3.82889	4.552	15.723	-14.083
454_09	Alpheidae	Alpheid	sp	Snapping Shrimp	microinvertivore	0.31	i	9.39735	3.754	34.3205	-14.185
438_09	Alpheidae	Alpheid	sp	Snapping Shrimp	microinvertivore	0.29	i	10.1289	3.723	38.2879	-15.637
264_09	Parguridae	Pagurus	longicarpus	banded dwarf hermit	omnivore	0.26	i	7.931	3.397	33.9958	-13.461
141_09	Alpheidae	Alpheid	sp	Snapping Shrimp	microinvertivore	0.23	i					0.887357
457_09	Gobiidae	Bathygobius	soporator	Frillfin Gogy	microinvertivore	0.23	v	10.4911	5.296	37.4033	-13.592
332_09	Panopeidae	Panopeus	sp.	Panopeus	microinvertivore	0.21	i	4.497	4.237	19.0517	-16.456
530_09	Penaeidae	Penaeid	shrimp	Common Peneid Shrimp	herbivore	0.2	i	10.4281	4.192	36.9333	-12.06
436_09	Labrisomidae	paraclinus	nigripinnis	blackfin blenny	microinvertivore	0.16	v	10.6035	4.978	38.1507	-12.99
278_09	Panopeidae	Panopeus	sp.	Panopeus	microinvertivore	0.16	i	3.77124	3.589	18.4536	-13.9696
477_09	Blennidae	Salarias	fasciatus	banded blenny	microinvertivore	0.14	v	9.93537	4.426	33.9282	-12.638
550_09	Opheliidae	sp	sp	opheliid worm-w/ills	microinvertivore	0.13	i	10.9402	3.051	34.1573	-10.575
Andro_18	Anguillidae	Anguilla	rostrata	american eel	microinvertivore		v	9.6153	5.115	46.7592	-11.83
14_Stoic	Balistidae	Balistes	capriscus	graytrigger_2	macroinvertivore		v	9.61087	5.89875	30.7672	-13.8031
13_Stoic	Balistidae	Balistes	capriscus	graytrigger_1_11	macroinvertivore		v	10.3753	7.159	36.773	-17.534
11_Stoic	Balistidae	Balistes	capriscus	graytrigger_1	macroinvertivore		v	11.95	6.75	37.81	-10.71
12_Stoic	Balistidae	Balistes	capriscus	grayangel_2_11	macroinvertivore		v	11.1479	6.847	38.7397	-12.132
35_Stoic	Lutjanidae	Lutjanus	analis	muttonsnapper_1	piscivore.invertivore		v					4.13513
15_Stoic	Muraenidae	Gymnothorax	funebris	Green moray_1222	piscivore		v	11.875	8.805	41.495	-11.79
27_Stoic	Ostraciidae	Rhinesomus	triqueter	smoothtrunk_2_11	macroinvertivore		v	10.3915	7.367	34.9657	-13.908
2_Stoic	Pomacanthidae	Holacanthus	ciliaris	Angel_2	microinvertivore		v	10.52	7.71	38.28	-11.56
708_09	Pomacentridae	Stegastes	leucostictus	beaugregory	herbivore		v	8.6938	8.6205	35.466	-11.946
488_08	Strombidae	Strombus	gigas	queen conch	herbivore		i	9.924	2.28943	37.5306	-13.419
486_08	Strombidae	Strombus	gigas	queen conch	herbivore		i	10.0685	2.3335	38.6132	-14.225
480_08	Strombidae	Strombus	gigas	queen conch	herbivore		i	10.1827	2.48357	38.7383	-13.535

## Sheet: metadata
sampleid	unique KeyID
family	logical
genus	logical
species	logical
descrip	common name
FG	functional group - see main text for description
mass	wet mass
v.i	vertibrate or invertebrate classification
bodyn	%N by dry mass of whole body
n15	delta 15n isotopes - see main text
bodyc	%C by dry mass of whole body
c13	delta 13c isotopes - see main text
bodyp	%Phosphorous by dry mass of whole body
